# Supplementary material for: Predicting health insurance uptake in Kenya using Random Forest: An analysis of socio-economic and demographic factors
Source: PLoS One. 2023 Nov 30;18(11):e0294166. doi: 10.1371/journal.pone.0294166 (PMC10688734; doi:10.1371/journal.pone.0294166)
Supplement: S1 Data — (XLSX) [file pone.0294166.s002.xlsx]

## Sheet: Health_sav2b
Gender	cluster_type	Marital status	education	Savings_usage	mobile	NSSF_usage	finhealthscore	invest	risk_cope	shock	internet	Cryptourrency_bitcoin_Etherium	probability_pov_npl	agegroup2022	Percept_gaming	Av_monthly_income	Dwelling_tenure	defaulted	invest_score	meet_Financial	new_wealth	formal_banked2022	NHIF_health_insurance
1	1	1	1	1	0	3	2	1	0	1	0	0	0.267507	2	2	98	3	0	0	0	2	0	0
1	1	1	1	1	0	3	2	1	0	1	0	0	0.544982	2	2	1000	2	1	0	0	1	0	0
1	1	1	1	1	0	3	2	1	0	1	0	0	0.831231	1	1	1000	2	1	0	0	1	0	0
1	1	1	1	1	0	3	2	2	0	0	0	0	0.823147	#NULL!	2	1000	2	0	1	0	1	0	0
1	1	1	1	1	0	3	2	2	0	1	0	0	0.867285	#NULL!	2	600	2	0	1	0	1	0	0
1	1	1	1	1	0	3	3	1	0	1	0	0	0.653143	1	2	4000	2	0	0	0	1	0	0
1	1	1	1	1	0	3	3	2	0	1	0	0	0.823147	1	2	3000	2	0	1	0	1	0	0
1	1	1	1	1	0	3	3	2	0	1	0	0	0.831231	#NULL!	2	2000	2	0	1	0	1	0	0
1	1	1	1	1	0	3	4	1	0	1	0	0	0.41858	3	98	98	2	0	0	0	2	0	0
1	1	1	1	1	0	3	4	2	0	1	0	0	0.768252	#NULL!	2	1000	2	1	1	0	1	0	0
1	1	1	1	1	0	3	4	2	0	1	0	0	0.867285	1	2	98	2	0	1	#NULL!	1	0	0
1	1	1	1	1	0	3	5	3	0	1	0	0	0.823147	1	2	2500	2	1	1	0	1	0	0
1	1	1	1	1	0	3	6	3	0	0	0	0	0.302034	1	2	18000	#NULL!	0	1	#NULL!	#NULL!	1	0
1	1	1	1	1	1	3	0	0	0	0	0	0	0.846511	2	2	1500	2	0	0	0	1	1	0
1	1	1	1	1	1	3	0	0	0	1	0	0	0.572861	1	2	4000	2	0	0	0	1	1	0
1	1	1	1	1	1	3	1	1	0	0	0	0	0.377944	1	2	1000	2	0	0	0	1	1	0
1	1	1	1	1	1	3	2	1	0	1	0	0	0.665843	1	2	2000	2	0	0	0	1	0	0
1	1	1	1	1	1	3	2	1	0	1	0	0	0.814763	2	2	5000	2	0	0	0	1	0	0
1	1	1	1	1	1	3	2	2	0	1	0	0	0.46035	1	2	4000	2	1	1	0	1	1	0
1	1	1	1	1	1	3	2	2	0	1	0	0	0.627093	2	2	4000	2	0	1	0	1	1	0
1	1	1	1	1	1	3	2	2	0	1	0	0	0.814763	1	2	8000	2	1	1	0	1	1	0
1	1	1	1	1	1	3	2	2	0	1	0	0	0.867285	1	2	5000	2	1	1	0	1	1	0
1	1	1	1	1	1	3	3	0	0	0	0	0	0.0774276	2	98	5000	2	0	0	#NULL!	2	1	0
1	1	1	1	1	1	3	3	1	0	1	0	0	0.600284	#NULL!	2	1000	2	0	0	0	1	0	0
1	1	1	1	1	1	3	3	2	0	0	0	0	0.572861	1	2	2000	2	0	1	#NULL!	1	1	0
1	1	1	1	1	1	3	3	2	0	1	0	0	0.71416	1	2	3000	2	0	1	0	1	1	0
1	1	1	1	1	1	3	3	2	0	1	0	0	0.787778	#NULL!	98	2000	2	0	1	1	1	1	0
1	1	1	1	1	1	3	3	2	0	1	0	0	0.814763	1	2	5000	2	0	1	0	1	1	0
1	1	1	1	1	1	3	4	1	0	1	0	0	0.39133	2	2	12000	2	0	0	0	1	1	1
1	1	1	1	1	1	3	4	2	0	1	0	0	0.544982	2	2	10000	2	0	1	0	1	1	0
1	1	1	1	1	1	3	4	2	0	1	0	0	0.814763	1	2	1500	2	0	1	0	1	0	0
1	1	1	1	1	1	3	4	3	0	0	0	0	0.867285	2	98	4000	2	1	1	#NULL!	1	1	0
1	1	1	1	1	1	3	5	2	0	1	0	0	0.148988	2	2	5000	3	1	1	1	2	1	1
1	1	1	1	1	1	3	5	2	0	1	0	0	0.572861	1	2	4000	2	0	1	1	1	1	0
1	1	1	1	1	1	3	5	2	0	1	0	0	0.736682	2	98	20000	2	1	1	1	1	1	0
1	1	1	1	1	1	3	5	2	1	0	0	0	0.768252	2	2	3000	2	1	1	0	1	1	0
1	1	1	1	1	1	3	5	3	0	1	0	0	0.39133	2	2	98	2	0	1	1	2	1	0
1	1	1	1	1	1	3	5	3	0	1	0	0	0.488548	1	2	1500	2	0	1	1	1	1	0
1	1	1	1	1	1	3	5	3	0	1	0	0	0.488548	2	2	98	4	0	1	0	2	1	0
1	1	1	1	1	1	3	6	3	0	1	0	0	0.690521	1	2	8000	2	1	1	0	1	1	0
1	1	1	1	1	1	3	8	3	1	1	0	0	0.41858	#NULL!	2	8000	2	0	1	0	2	1	0
1	1	1	1	2	0	3	2	2	0	1	0	0	0.600284	#NULL!	2	900	2	1	1	0	1	0	0
1	1	1	1	2	0	3	3	2	0	1	0	0	0.627093	#NULL!	2	98	2	0	1	0	1	0	0
1	1	1	1	2	1	3	1	1	0	1	0	0	0.502686	1	2	5000	2	0	0	0	1	1	0
1	1	1	1	2	1	3	1	1	0	1	0	0	0.502686	1	2	5000	2	0	0	0	1	1	0
1	1	1	1	2	1	3	1	1	0	1	0	0	0.71416	1	2	3000	2	0	0	0	1	1	0
1	1	1	1	2	1	3	2	1	0	1	0	0	0.188502	2	2	12000	2	0	0	0	1	1	0
1	1	1	1	2	1	3	2	2	0	1	0	0	0.690521	1	2	98	2	0	1	0	1	1	0
1	1	1	1	2	1	3	3	1	0	1	0	0	0.860639	1	2	3000	2	1	0	0	1	1	0
1	1	1	1	3	0	3	0	0	0	0	0	0	0.736682	1	2	15500	2	0	0	0	1	0	0
1	1	1	1	3	0	3	0	0	0	0	0	0	0.778168	1	2	3000	2	0	0	0	1	0	0
1	1	1	1	3	0	3	0	0	0	0	0	0	0.778168	1	2	3500	2	0	0	0	1	0	0
1	1	1	1	3	0	3	0	0	0	1	0	0	0.702476	1	2	4000	2	0	0	0	1	0	0
1	1	1	1	3	0	3	1	0	0	0	0	0	0.814763	#NULL!	2	10000	2	0	0	0	1	0	0
1	1	1	1	3	0	3	1	1	0	0	0	0	0.853716	1	2	98	2	0	0	0	1	0	0
1	1	1	1	3	0	3	1	1	0	1	0	0	0.627093	1	2	98	2	1	0	0	1	0	0
1	1	1	1	3	0	3	1	1	0	1	0	0	0.665843	2	2	15000	2	1	0	0	1	0	0
1	1	1	1	3	0	3	1	1	0	1	0	0	0.831231	2	2	2000	2	0	0	0	1	0	0
1	1	1	1	3	0	3	1	1	0	1	0	0	0.839017	2	2	500	2	0	0	0	1	1	0
1	1	1	1	3	0	3	2	1	0	0	0	0	0.725564	2	98	1000	2	0	0	0	1	0	0
1	1	1	1	3	0	3	2	1	0	0	0	0	0.778168	1	2	98	2	0	0	0	1	0	0
1	1	1	1	3	0	3	2	1	0	1	0	0	0.516819	1	2	98	2	1	0	0	1	0	0
1	1	1	1	3	0	3	2	1	0	1	0	0	0.627093	#NULL!	2	98	2	0	0	0	1	0	0
1	1	1	1	3	0	3	2	1	0	1	0	0	0.747505	1	2	98	2	0	0	0	1	0	0
1	1	1	1	3	0	3	2	1	0	1	0	0	0.778168	#NULL!	2	10000	2	0	0	0	1	0	0
1	1	1	1	3	0	3	2	1	0	1	0	0	0.814763	#NULL!	2	10000	2	0	0	#NULL!	1	0	0
1	1	1	1	3	0	3	2	1	0	1	0	0	0.831231	#NULL!	2	1000	2	0	0	0	1	0	0
1	1	1	1	3	0	3	2	2	0	0	0	0	0.46035	1	2	98	2	1	1	0	1	0	0
1	1	1	1	3	0	3	2	2	0	1	0	0	0.736682	#NULL!	2	98	2	1	1	0	1	0	0
1	1	1	1	3	0	3	3	0	0	0	0	0	0.814763	3	98	98	2	0	0	#NULL!	1	0	0
1	1	1	1	3	0	3	3	1	0	1	0	0	0.267507	#NULL!	2	19000	2	0	0	0	2	0	0
1	1	1	1	3	0	3	3	2	0	1	0	0	0.516819	1	2	6000	2	0	1	0	1	0	0
1	1	1	1	3	0	3	3	2	0	1	0	0	0.867285	1	2	2400	2	1	1	0	1	0	0
1	1	1	1	3	0	3	4	1	0	0	0	0	0.488548	1	2	1000	2	0	0	#NULL!	1	0	0
1	1	1	1	3	0	3	4	2	0	1	0	0	0.690521	1	2	4000	2	0	1	0	1	1	0
1	1	1	1	3	0	3	4	2	0	1	0	0	0.747505	1	2	8000	2	0	1	0	1	0	0
1	1	1	1	3	1	3	0	0	0	0	0	0	0.814763	1	2	3000	2	0	0	0	1	1	0
1	1	1	1	3	1	3	1	0	0	1	0	0	0.853716	1	2	3000	2	0	0	0	1	1	0
1	1	1	1	3	1	3	1	1	0	0	0	0	0.640221	1	2	3000	2	0	0	0	1	1	0
1	1	1	1	3	1	3	1	1	0	1	0	0	0.831231	1	2	3000	2	1	0	0	1	1	0
1	1	1	1	3	1	3	2	1	0	0	0	0	0.46035	#NULL!	2	3000	2	0	0	0	1	0	0
1	1	1	1	3	1	3	2	1	0	0	0	0	0.58664	2	2	7000	2	0	0	0	1	1	0
1	1	1	1	3	1	3	2	1	0	0	0	0	0.600284	2	2	4500	2	0	0	0	1	1	0
1	1	1	1	3	1	3	2	1	0	0	0	0	0.600284	2	2	5000	2	0	0	0	1	1	0
1	1	1	1	3	1	3	2	1	0	0	0	0	0.71416	1	2	6000	2	0	0	0	1	1	0
1	1	1	1	3	1	3	2	1	0	0	0	0	0.71416	1	2	7000	2	0	0	0	1	1	0
1	1	1	1	3	1	3	2	1	0	0	0	0	0.747505	1	2	3000	2	0	0	#NULL!	1	1	0
1	1	1	1	3	1	3	2	1	0	0	0	0	0.768252	1	2	3000	2	0	0	0	1	1	0
1	1	1	1	3	1	3	2	1	0	1	0	0	0.558968	#NULL!	2	5000	2	0	0	0	1	0	0
1	1	1	1	3	1	3	3	1	0	1	0	0	0.778168	2	2	2500	2	0	0	0	1	0	0
1	1	1	1	3	1	3	4	2	0	1	0	0	0.867285	2	2	3000	2	1	1	0	1	1	0
1	1	1	1	3	1	3	6	2	0	1	0	0	0.572861	1	2	98	2	0	1	0	1	0	0
1	1	1	1	3	1	3	6	2	1	0	0	0	0.787778	2	2	98	2	0	1	#NULL!	1	0	0
1	1	1	2	1	0	3	0	0	0	0	0	0	0.206418	#NULL!	2	200	2	0	0	0	1	0	0
1	1	1	2	1	0	3	0	0	0	0	0	0	0.377944	2	2	4000	3	0	0	#NULL!	2	0	0
1	1	1	2	1	0	3	0	0	0	1	0	0	0.572861	2	2	2000	2	1	0	0	1	1	0
1	1	1	2	1	0	3	0	0	0	1	0	0	0.653143	2	2	3000	4	0	0	0	2	0	0
1	1	1	2	1	0	3	1	0	0	0	0	0	0.377944	#NULL!	2	150	2	0	0	0	2	0	0
1	1	1	2	1	0	3	1	0	0	0	0	0	0.516819	2	2	7500	4	0	0	0	2	0	0
1	1	1	2	1	0	3	1	0	0	0	0	0	0.600284	#NULL!	2	100	2	0	0	#NULL!	1	0	0
1	1	1	2	1	0	3	1	0	0	0	0	0	0.627093	2	2	3000	2	0	0	0	1	0	0
1	1	1	2	1	0	3	1	0	0	0	0	0	0.640221	1	2	2000	2	0	0	0	1	0	0
1	1	1	2	1	0	3	1	0	0	0	0	0	0.653143	#NULL!	2	1500	2	0	0	0	1	0	0
1	1	1	2	1	0	3	1	0	0	0	0	0	0.778168	2	2	1500	2	0	0	0	1	1	0
1	1	1	2	1	0	3	1	0	0	1	0	0	0.364742	2	2	98	2	0	0	0	1	1	0
1	1	1	2	1	0	3	1	0	0	1	0	0	0.41858	#NULL!	1	100	2	0	0	0	1	0	0
1	1	1	2	1	0	3	1	0	0	1	0	0	0.640221	1	2	98	2	0	0	0	1	0	0
1	1	1	2	1	0	3	1	0	0	1	0	0	0.690521	1	1	3000	2	1	0	0	2	1	0
1	1	1	2	1	0	3	1	0	0	1	0	0	0.736682	3	2	2000	2	0	0	0	1	0	0
1	1	1	2	1	0	3	1	1	0	1	0	0	0.0480237	#NULL!	2	2000	2	0	0	0	2	1	0
1	1	1	2	1	0	3	1	1	0	1	0	0	0.235595	2	2	1500	2	1	0	0	2	0	1
1	1	1	2	1	0	3	1	1	0	1	0	0	0.267507	1	2	3600	2	0	0	0	1	1	0
1	1	1	2	1	0	3	1	1	0	1	0	0	0.41858	#NULL!	98	98	2	0	0	0	1	0	0
1	1	1	2	1	0	3	1	1	0	1	0	0	0.41858	1	2	2000	2	0	0	0	2	0	0
1	1	1	2	1	0	3	1	1	0	1	0	0	0.516819	#NULL!	2	400	2	0	0	0	1	0	0
1	1	1	2	1	0	3	1	1	0	1	0	0	0.736682	1	2	1500	2	0	0	0	1	0	0
1	1	1	2	1	0	3	2	0	0	0	0	0	0.446335	2	2	2000	2	0	0	#NULL!	1	0	0
1	1	1	2	1	0	3	2	0	0	0	0	0	0.530925	#NULL!	2	2000	2	0	0	#NULL!	2	0	0
1	1	1	2	1	0	3	2	0	0	0	0	0	0.530925	#NULL!	1	98	2	0	0	0	1	0	0
1	1	1	2	1	0	3	2	0	0	0	0	0	0.558968	1	2	600	2	0	0	0	1	0	0
1	1	1	2	1	0	3	2	0	0	0	0	0	0.702476	#NULL!	2	100	2	0	0	0	1	0	0
1	1	1	2	1	0	3	2	0	0	1	0	0	0.141958	#NULL!	1	1000	2	0	0	0	1	0	0
1	1	1	2	1	0	3	2	0	0	1	0	0	0.180002	#NULL!	2	98	2	0	0	0	1	0	0
1	1	1	2	1	0	3	2	0	0	1	0	0	0.3264	#NULL!	98	1000	2	1	0	0	1	0	0
1	1	1	2	1	0	3	2	0	0	1	0	0	0.653143	#NULL!	2	200	2	0	0	0	1	1	0
1	1	1	2	1	0	3	2	0	1	0	0	0	0.558968	#NULL!	2	1500	2	1	0	0	1	0	0
1	1	1	2	1	0	3	2	1	0	0	0	0	0.225562	1	2	2750	2	0	0	0	1	0	0
1	1	1	2	1	0	3	2	1	0	0	0	0	0.653143	#NULL!	2	300	2	0	0	0	1	0	0
1	1	1	2	1	0	3	2	1	0	1	0	0	0.116566	2	2	10000	2	1	0	0	2	0	0
1	1	1	2	1	0	3	2	1	0	1	0	0	0.778168	2	2	2000	2	1	0	0	1	0	0
1	1	1	2	1	0	3	2	1	0	1	0	0	0.787778	#NULL!	2	8400	2	0	0	0	1	0	0
1	1	1	2	1	0	3	2	2	0	0	0	0	0.690521	#NULL!	98	98	2	0	1	0	1	0	0
1	1	1	2	1	0	3	2	2	0	1	0	0	0.846511	1	2	300	2	1	1	#NULL!	1	0	0
1	1	1	2	1	0	3	3	0	0	0	0	0	0.432404	#NULL!	2	300	2	0	0	0	2	0	0
1	1	1	2	1	0	3	3	0	0	1	0	0	0.215836	#NULL!	98	1000	2	0	0	0	1	0	0
1	1	1	2	1	0	3	3	0	0	1	0	0	0.302034	#NULL!	1	600	2	0	0	0	1	0	0
1	1	1	2	1	0	3	3	0	0	1	0	0	0.432404	#NULL!	2	500	2	1	0	0	1	0	0
1	1	1	2	1	0	3	3	1	0	0	0	0	0.0952125	2	2	8000	4	1	0	#NULL!	2	0	0
1	1	1	2	1	0	3	3	1	0	0	0	0	0.290246	#NULL!	2	98	2	0	0	0	1	0	0
1	1	1	2	1	0	3	3	1	0	0	0	0	0.702476	#NULL!	2	3200	2	0	0	0	1	0	0
1	1	1	2	1	0	3	3	1	0	1	0	0	0.41858	1	2	2000	2	1	0	0	1	0	0
1	1	1	2	1	0	3	3	1	0	1	0	0	0.46035	2	2	2000	2	0	0	0	1	0	0
1	1	1	2	1	0	3	3	1	0	1	0	0	0.544982	#NULL!	2	300	4	0	0	0	2	0	0
1	1	1	2	1	0	3	3	1	0	1	0	0	0.600284	#NULL!	2	3000	2	0	0	0	2	0	0
1	1	1	2	1	0	3	3	1	0	1	0	0	0.613775	1	2	200	2	0	0	0	1	0	0
1	1	1	2	1	0	3	3	1	0	1	0	0	0.690521	2	2	1000	2	1	0	0	1	0	0
1	1	1	2	1	0	3	3	2	0	1	0	0	0.338954	2	2	3000	4	0	1	1	1	1	0
1	1	1	2	1	0	3	3	2	0	1	0	0	0.627093	1	2	3000	2	0	1	0	1	0	0
1	1	1	2	1	0	3	3	2	0	1	0	0	0.71416	1	2	2000	2	0	1	0	1	0	0
1	1	1	2	1	0	3	4	0	1	0	0	0	0.0661435	#NULL!	2	5200	2	0	0	0	2	0	0
1	1	1	2	1	0	3	4	0	1	0	0	0	0.12873	2	2	3500	3	0	0	0	2	0	0
1	1	1	2	1	0	3	4	1	0	1	0	0	0.267507	1	1	1500	2	0	0	0	2	0	0
1	1	1	2	1	0	3	4	1	0	1	0	0	0.314089	2	1	1500	2	0	0	0	1	0	0
1	1	1	2	1	0	3	4	1	0	1	0	0	0.404882	1	1	1000	2	0	0	0	1	0	0
1	1	1	2	1	0	3	4	2	0	1	0	0	0.35174	1	2	2500	2	0	1	0	1	1	0
1	1	1	2	1	0	3	4	2	0	1	0	0	0.474429	2	2	5000	2	1	1	0	1	0	0
1	1	1	2	1	0	3	4	2	0	1	0	0	0.640221	1	2	4000	2	0	1	0	2	0	0
1	1	1	2	1	0	3	4	2	0	1	0	0	0.736682	1	2	1500	2	1	1	0	1	0	0
1	1	1	2	1	0	3	4	2	0	1	0	0	0.79708	3	2	2000	2	0	1	0	1	0	0
1	1	1	2	1	0	3	4	2	0	1	1	0	0.446335	2	2	3000	2	1	1	0	1	0	0
1	1	1	2	1	0	3	4	3	0	0	0	0	0.105413	#NULL!	1	98	1	0	1	1	2	1	0
1	1	1	2	1	0	3	4	3	0	1	0	0	0.197307	#NULL!	2	98	2	0	1	0	1	0	0
1	1	1	2	1	0	3	4	3	0	1	0	0	0.613775	1	2	6000	2	1	1	0	1	0	0
1	1	1	2	1	0	3	4	3	0	1	0	0	0.846511	1	1	3000	2	0	1	1	1	1	0
1	1	1	2	1	0	3	5	1	0	0	0	0	0.267507	#NULL!	2	300	2	0	0	0	2	0	0
1	1	1	2	1	0	3	5	1	1	0	1	0	0.0627345	#NULL!	2	500	2	0	0	#NULL!	2	0	0
1	1	1	2	1	0	3	5	2	0	0	0	0	0.235595	#NULL!	1	1500	2	0	1	0	2	0	0
1	1	1	2	1	0	3	5	2	0	1	0	0	0.085904	2	2	3000	2	0	1	1	1	1	0
1	1	1	2	1	0	3	5	2	0	1	0	0	0.338954	1	2	3000	2	0	1	0	1	0	0
1	1	1	2	1	0	3	5	2	1	0	0	0	0.05949	#NULL!	1	4000	2	0	1	0	2	0	0
1	1	1	2	1	0	3	5	2	1	1	0	0	0.46035	2	2	3000	3	0	1	0	1	0	0
1	1	1	2	1	0	3	6	0	1	0	0	0	0.0408351	2	1	2000	2	0	0	#NULL!	2	0	0
1	1	1	2	1	0	3	6	1	1	0	0	0	0.141958	2	1	6000	2	1	0	0	1	1	0
1	1	1	2	1	0	3	6	1	1	1	0	0	0.245933	2	2	10000	4	0	0	0	2	0	0
1	1	1	2	1	0	3	6	1	1	1	0	0	0.690521	2	2	2000	2	0	0	0	1	0	0
1	1	1	2	1	0	3	6	2	0	1	0	0	0.488548	#NULL!	2	700	2	0	1	0	1	0	0
1	1	1	2	1	0	3	6	2	1	1	0	0	0.180002	1	1	12000	2	0	1	1	1	1	0
1	1	1	2	1	0	3	6	2	1	1	0	0	0.215836	1	2	10000	2	0	1	0	2	0	0
1	1	1	2	1	0	3	6	2	1	1	0	0	0.600284	1	2	98	2	0	1	0	1	0	0
1	1	1	2	1	0	3	6	3	0	1	0	0	0.653143	#NULL!	2	10000	2	0	1	0	1	0	0
1	1	1	2	1	0	3	7	3	0	1	0	0	0.364742	2	2	9000	2	0	1	0	1	0	0
1	1	1	2	1	0	3	8	2	1	1	0	0	0.05949	1	2	3000	2	0	1	0	2	0	0
1	1	1	2	1	1	1	2	0	0	0	0	0	0.446335	2	2	4000	2	0	0	0	1	1	1
1	1	1	2	1	1	1	2	1	0	1	0	0	0.0815655	2	2	9000	2	1	0	0	1	1	1
1	1	1	2	1	1	1	4	1	1	0	0	0	0.215836	1	2	7000	4	1	0	#NULL!	2	1	1
1	1	1	2	1	1	1	4	2	0	1	0	0	0.156302	2	2	30000	2	0	1	0	2	1	1
1	1	1	2	1	1	1	5	2	0	0	0	0	0.377944	1	2	8000	3	0	1	1	2	0	1
1	1	1	2	1	1	1	6	2	1	1	0	0	0.558968	1	1	9000	2	0	1	0	2	1	1
1	1	1	2	1	1	1	7	2	1	0	0	0	0.0774276	2	2	7000	4	0	1	0	2	1	1
1	1	1	2	1	1	1	8	2	1	1	1	0	0.0431088	1	2	9000	2	0	1	0	2	1	1
1	1	1	2	1	1	2	0	0	0	1	0	0	0.256572	2	2	5000	3	1	0	0	1	1	0
1	1	1	2	1	1	2	1	0	0	1	0	0	0.0661435	2	1	5000	4	1	0	0	2	1	0
1	1	1	2	1	1	2	3	1	0	0	0	0	0.0480237	3	2	1500	2	0	0	0	2	1	0
1	1	1	2	1	1	2	4	0	1	1	0	0	0.736682	2	2	10000	2	1	0	0	1	1	0
1	1	1	2	1	1	2	4	1	0	1	0	0	0.141958	2	2	98	2	1	0	0	1	0	0
1	1	1	2	1	1	2	4	2	0	1	1	0	0.235595	2	2	4000	2	0	1	0	2	1	0
1	1	1	2	1	1	2	5	2	0	0	1	0	0.516819	1	2	2000	2	0	1	0	1	1	0
1	1	1	2	1	1	3	0	0	0	0	0	0	0.085904	2	2	15000	2	0	0	0	1	1	0
1	1	1	2	1	1	3	0	0	0	0	0	0	0.267507	2	2	10000	4	0	0	0	2	1	0
1	1	1	2	1	1	3	0	0	0	0	0	0	0.41858	1	1	1000	3	0	0	0	2	0	0
1	1	1	2	1	1	3	0	0	0	1	0	0	0.110867	1	1	10000	4	0	0	0	3	1	0
1	1	1	2	1	1	3	0	0	0	1	0	0	0.39133	1	2	3000	2	0	0	0	2	1	0
1	1	1	2	1	1	3	0	0	0	1	0	0	0.46035	2	2	1500	2	1	0	0	1	1	0
1	1	1	2	1	1	3	0	0	0	1	0	0	0.488548	1	2	2000	2	0	0	0	1	1	0
1	1	1	2	1	1	3	0	0	0	1	0	0	0.530925	1	2	98	2	0	0	0	1	1	0
1	1	1	2	1	1	3	0	0	0	1	0	0	0.613775	2	1	4000	1	0	0	0	1	1	0
1	1	1	2	1	1	3	0	0	0	1	1	0	0.206418	2	2	4500	2	0	0	0	2	1	0
1	1	1	2	1	1	3	1	0	0	0	0	0	0.163906	1	2	3000	2	0	0	0	2	1	0
1	1	1	2	1	1	3	1	0	0	0	0	0	0.516819	2	2	4000	2	0	0	#NULL!	1	1	0
1	1	1	2	1	1	3	1	0	0	0	0	0	0.544982	1	2	98	2	0	0	#NULL!	1	1	0
1	1	1	2	1	1	3	1	0	0	0	0	0	0.71416	2	2	6000	2	0	0	#NULL!	1	1	0
1	1	1	2	1	1	3	1	0	0	0	1	0	0.197307	1	2	1000	2	0	0	0	1	1	0
1	1	1	2	1	1	3	1	0	0	1	0	0	0.0534676	2	2	98	2	0	0	0	2	1	0
1	1	1	2	1	1	3	1	0	0	1	0	0	0.0534676	2	1	3000	2	0	0	0	2	1	0
1	1	1	2	1	1	3	1	0	0	1	0	0	0.110867	1	2	3000	2	0	0	0	1	1	0
1	1	1	2	1	1	3	1	0	0	1	0	0	0.46035	1	2	98	2	0	0	0	1	1	0
1	1	1	2	1	1	3	1	0	0	1	0	0	0.502686	2	2	1000	3	1	0	0	2	1	0
1	1	1	2	1	1	3	1	0	0	1	0	0	0.544982	2	2	6000	2	0	0	0	1	1	0
1	1	1	2	1	1	3	1	0	0	1	0	0	0.600284	1	2	98	2	0	0	0	1	1	0
1	1	1	2	1	1	3	1	0	0	1	0	0	0.678307	#NULL!	2	200	2	1	0	0	1	1	0
1	1	1	2	1	1	3	1	0	0	1	0	0	0.806074	2	2	1000	2	0	0	0	1	1	0
1	1	1	2	1	1	3	1	0	0	1	0	0	0.839017	1	2	3000	2	0	0	0	1	0	0
1	1	1	2	1	1	3	1	0	0	1	1	0	0.806074	#NULL!	2	1000	2	1	0	0	1	1	0
1	1	1	2	1	1	3	1	1	0	1	0	0	0.180002	1	1	98	2	0	0	0	1	1	0
1	1	1	2	1	1	3	1	1	0	1	0	0	0.235595	1	1	3000	2	0	0	0	2	1	0
1	1	1	2	1	1	3	1	1	0	1	0	0	0.338954	1	1	98	2	0	0	0	1	1	0
1	1	1	2	1	1	3	1	1	0	1	0	0	0.338954	2	2	5000	2	0	0	0	1	1	0
1	1	1	2	1	1	3	1	1	0	1	0	0	0.35174	2	2	3000	2	0	0	0	1	1	0
1	1	1	2	1	1	3	1	1	0	1	0	0	0.377944	1	2	7000	2	0	0	1	1	1	0
1	1	1	2	1	1	3	1	1	0	1	0	0	0.377944	2	1	3000	2	0	0	0	1	1	0
1	1	1	2	1	1	3	1	1	0	1	0	0	0.640221	2	2	98	3	0	0	0	1	1	0
1	1	1	2	1	1	3	2	0	0	0	0	0	0.0661435	1	1	4000	2	0	0	#NULL!	2	0	0
1	1	1	2	1	1	3	2	0	0	0	0	0	0.122518	2	98	10000	2	0	0	0	2	0	0
1	1	1	2	1	1	3	2	0	0	0	0	0	0.180002	1	1	4000	2	0	0	#NULL!	2	1	0
1	1	1	2	1	1	3	2	0	0	0	0	0	0.338954	1	2	98	2	0	0	#NULL!	1	1	0
1	1	1	2	1	1	3	2	0	0	0	0	0	0.364742	1	2	1000	2	0	0	0	2	0	0
1	1	1	2	1	1	3	2	0	0	0	0	0	0.404882	1	2	6000	2	0	0	#NULL!	1	1	0
1	1	1	2	1	1	3	2	0	0	0	0	0	0.432404	1	2	5000	2	0	0	#NULL!	2	1	0
1	1	1	2	1	1	3	2	0	0	0	0	0	0.46035	1	2	4000	2	0	0	0	2	1	0
1	1	1	2	1	1	3	2	0	0	0	0	0	0.502686	2	2	1500	3	0	0	0	1	1	0
1	1	1	2	1	1	3	2	0	0	0	0	0	0.600284	2	2	5000	4	0	0	#NULL!	1	1	0
1	1	1	2	1	1	3	2	0	0	0	0	0	0.747505	1	2	1000	2	0	0	0	1	1	0
1	1	1	2	1	1	3	2	0	0	0	0	0	0.747505	1	2	98	2	0	0	#NULL!	1	1	0
1	1	1	2	1	1	3	2	0	0	0	1	0	0.225562	1	2	8000	2	0	0	#NULL!	2	1	0
1	1	1	2	1	1	3	2	0	0	1	0	0	0.0534676	2	1	2000	2	0	0	0	2	1	0
1	1	1	2	1	1	3	2	0	0	1	0	0	0.180002	1	2	98	2	0	0	0	1	1	0
1	1	1	2	1	1	3	2	0	0	1	0	0	0.206418	2	2	1000	2	0	0	0	2	1	0
1	1	1	2	1	1	3	2	0	0	1	0	0	0.338954	2	1	3000	2	1	0	0	1	1	0
1	1	1	2	1	1	3	2	0	0	1	0	0	0.58664	1	1	12000	2	0	0	0	1	1	0
1	1	1	2	1	1	3	2	0	1	0	0	0	0.122518	1	2	3000	3	0	0	0	1	1	0
1	1	1	2	1	1	3	2	1	0	0	0	0	0.377944	1	2	6500	2	0	0	0	1	1	0
1	1	1	2	1	1	3	2	1	0	0	0	0	0.58664	1	2	5000	2	0	0	0	1	1	0
1	1	1	2	1	1	3	2	1	0	1	0	0	0.135207	2	1	10000	2	0	0	0	2	1	0
1	1	1	2	1	1	3	2	1	0	1	0	0	0.35174	1	2	5000	2	0	0	0	1	1	0
1	1	1	2	1	1	3	2	1	0	1	0	0	0.364742	#NULL!	2	500	2	1	0	0	1	1	0
1	1	1	2	1	1	3	2	1	0	1	0	0	0.364742	2	2	3000	2	1	0	0	2	1	0
1	1	1	2	1	1	3	2	1	0	1	0	0	0.41858	1	2	15000	2	0	0	0	1	0	0
1	1	1	2	1	1	3	2	1	0	1	0	0	0.46035	2	1	3000	2	0	0	0	1	1	0
1	1	1	2	1	1	3	2	1	0	1	0	0	0.474429	1	2	9000	2	0	0	0	1	1	0
1	1	1	2	1	1	3	2	1	0	1	0	0	0.488548	1	1	98	2	1	0	1	1	1	0
1	1	1	2	1	1	3	2	1	0	1	0	0	0.502686	1	2	2500	2	0	0	0	2	1	0
1	1	1	2	1	1	3	2	1	0	1	0	0	0.502686	2	1	7000	2	0	0	0	1	1	0
1	1	1	2	1	1	3	2	1	0	1	0	0	0.725564	2	2	1500	2	0	0	0	1	1	0
1	1	1	2	1	1	3	2	1	0	1	0	0	0.846511	#NULL!	2	1500	2	1	0	0	1	1	0
1	1	1	2	1	1	3	2	1	0	1	1	0	0.085904	2	2	7000	2	0	0	1	2	1	0
1	1	1	2	1	1	3	2	1	0	1	1	0	0.75803	1	2	3000	2	0	0	0	1	0	0
1	1	1	2	1	1	3	2	2	0	0	0	0	0.600284	1	2	2000	2	0	1	0	1	1	0
1	1	1	2	1	1	3	2	2	0	0	0	0	0.846511	1	2	15000	2	1	1	#NULL!	1	1	0
1	1	1	2	1	1	3	2	2	0	1	0	0	0.0386765	2	2	3000	2	0	1	0	2	1	0
1	1	1	2	1	1	3	2	2	0	1	0	0	0.148988	1	2	1500	2	0	1	1	1	1	0
1	1	1	2	1	1	3	2	2	0	1	0	0	0.278734	2	2	6000	2	1	1	0	2	1	0
1	1	1	2	1	1	3	2	2	0	1	0	0	0.39133	2	2	98	4	0	1	0	1	1	0
1	1	1	2	1	1	3	2	2	0	1	0	0	0.600284	1	2	98	2	0	1	0	1	1	0
1	1	1	2	1	1	3	2	2	0	1	0	0	0.71416	1	2	2000	2	0	1	0	1	1	0
1	1	1	2	1	1	3	2	2	0	1	0	0	0.725564	1	1	3000	2	1	1	0	1	1	0
1	1	1	2	1	1	3	3	0	0	0	0	0	0.0480237	2	2	1000	2	1	0	#NULL!	1	1	0
1	1	1	2	1	1	3	3	0	0	0	0	0	0.110867	2	1	3000	4	0	0	#NULL!	2	1	0
1	1	1	2	1	1	3	3	0	0	0	0	0	0.135207	1	98	98	4	0	0	#NULL!	2	1	0
1	1	1	2	1	1	3	3	0	0	1	0	0	0.377944	2	2	10000	2	1	0	#NULL!	1	1	0
1	1	1	2	1	1	3	3	0	1	0	0	0	0.206418	1	2	4000	2	0	0	#NULL!	2	1	0
1	1	1	2	1	1	3	3	0	1	0	0	0	0.377944	1	2	3000	2	0	0	#NULL!	2	1	0
1	1	1	2	1	1	3	3	0	1	1	0	0	0.156302	2	2	4000	2	0	0	#NULL!	1	1	0
1	1	1	2	1	1	3	3	0	1	1	0	0	0.613775	1	2	5000	2	0	0	0	1	1	0
1	1	1	2	1	1	3	3	0	1	1	0	0	0.627093	2	2	3000	2	1	0	0	1	1	0
1	1	1	2	1	1	3	3	1	0	0	0	0	0.0386765	2	2	30000	2	0	0	0	2	1	1
1	1	1	2	1	1	3	3	1	0	0	0	0	0.0480237	1	1	4000	4	0	0	0	3	1	0
1	1	1	2	1	1	3	3	1	0	0	0	0	0.0904505	1	2	5000	2	0	0	0	2	1	0
1	1	1	2	1	1	3	3	1	0	0	0	0	0.197307	2	2	3000	2	0	0	#NULL!	1	1	0
1	1	1	2	1	1	3	3	1	0	0	0	0	0.35174	2	2	2000	2	0	0	0	1	1	0
1	1	1	2	1	1	3	3	1	0	0	0	0	0.474429	1	2	2000	2	0	0	0	1	0	0
1	1	1	2	1	1	3	3	1	0	0	0	0	0.653143	#NULL!	2	6900	2	0	0	#NULL!	1	1	0
1	1	1	2	1	1	3	3	1	0	0	0	0	0.653143	1	1	2000	2	0	0	0	1	1	0
1	1	1	2	1	1	3	3	1	0	0	1	0	0.116566	1	2	98	2	0	0	#NULL!	3	1	1
1	1	1	2	1	1	3	3	1	0	1	0	0	0.0431088	2	98	5000	2	1	0	0	2	1	0
1	1	1	2	1	1	3	3	1	0	1	0	0	0.0534676	2	2	5000	2	0	0	1	2	1	0
1	1	1	2	1	1	3	3	1	0	1	0	0	0.206418	2	2	3000	2	1	0	0	2	1	0
1	1	1	2	1	1	3	3	1	0	1	0	0	0.225562	2	2	2000	2	0	0	1	1	1	0
1	1	1	2	1	1	3	3	1	0	1	0	0	0.256572	2	2	98	2	0	0	1	1	1	0
1	1	1	2	1	1	3	3	1	0	1	0	0	0.278734	1	2	2500	2	0	0	0	2	1	0
1	1	1	2	1	1	3	3	1	0	1	0	0	0.314089	2	98	4000	2	0	0	0	1	1	0
1	1	1	2	1	1	3	3	1	0	1	0	0	0.35174	1	2	2000	2	0	0	0	1	0	0
1	1	1	2	1	1	3	3	1	0	1	0	0	0.364742	2	2	6000	2	0	0	0	1	1	0
1	1	1	2	1	1	3	3	1	0	1	0	0	0.46035	2	1	10000	2	0	0	0	1	1	0
1	1	1	2	1	1	3	3	1	0	1	0	0	0.502686	2	2	2500	2	1	0	0	1	1	0
1	1	1	2	1	1	3	3	1	0	1	0	0	0.558968	1	1	2000	2	0	0	0	1	1	0
1	1	1	2	1	1	3	3	1	0	1	0	0	0.627093	1	2	6000	2	0	0	0	1	1	0
1	1	1	2	1	1	3	3	1	0	1	0	0	0.860639	1	2	10000	2	0	0	0	1	1	0
1	1	1	2	1	1	3	3	1	1	1	0	0	0.215836	1	2	4000	2	0	0	0	1	1	0
1	1	1	2	1	1	3	3	2	0	0	0	0	0.544982	1	2	3000	2	0	1	0	2	1	0
1	1	1	2	1	1	3	3	2	0	0	0	0	0.787778	2	2	4000	2	0	1	0	1	1	0
1	1	1	2	1	1	3	3	2	0	1	0	0	0.0431088	1	2	4000	2	0	1	0	2	1	0
1	1	1	2	1	1	3	3	2	0	1	0	0	0.0431088	2	2	12000	2	1	1	1	2	1	0
1	1	1	2	1	1	3	3	2	0	1	0	0	0.110867	2	2	4000	2	0	1	0	2	1	0
1	1	1	2	1	1	3	3	2	0	1	0	0	0.35174	1	2	20009	2	1	1	0	1	1	0
1	1	1	2	1	1	3	3	2	0	1	0	0	0.46035	2	2	10000	2	1	1	0	1	1	0
1	1	1	2	1	1	3	3	2	0	1	0	0	0.474429	1	2	4000	2	0	1	0	1	1	0
1	1	1	2	1	1	3	3	2	0	1	0	0	0.474429	2	2	4800	2	1	1	0	1	1	0
1	1	1	2	1	1	3	3	2	0	1	0	0	0.488548	2	2	1000	2	0	1	0	1	1	1
1	1	1	2	1	1	3	3	2	0	1	0	0	0.530925	1	1	2500	2	0	1	0	1	1	0
1	1	1	2	1	1	3	3	2	0	1	0	0	0.530925	2	2	3000	2	0	1	0	2	1	1
1	1	1	2	1	1	3	3	2	0	1	0	0	0.58664	2	2	98	2	0	1	0	2	1	0
1	1	1	2	1	1	3	3	2	0	1	0	0	0.600284	1	2	6000	2	0	1	0	1	1	0
1	1	1	2	1	1	3	3	2	0	1	0	0	0.613775	#NULL!	2	99	2	0	1	0	1	0	0
1	1	1	2	1	1	3	3	2	0	1	0	0	0.640221	2	2	1000	2	0	1	0	1	1	0
1	1	1	2	1	1	3	3	2	0	1	0	0	0.640221	2	2	4000	2	0	1	0	1	1	0
1	1	1	2	1	1	3	4	0	0	0	0	0	0.05949	2	2	8000	2	0	0	0	1	1	0
1	1	1	2	1	1	3	4	0	0	0	0	0	0.377944	2	2	4000	2	0	0	#NULL!	1	1	0
1	1	1	2	1	1	3	4	0	1	0	0	0	0.05949	#NULL!	1	6000	4	0	0	#NULL!	2	1	0
1	1	1	2	1	1	3	4	0	1	0	0	0	0.0734829	2	1	6500	4	1	0	#NULL!	3	1	1
1	1	1	2	1	1	3	4	0	1	1	0	0	0.600284	2	1	6000	2	0	0	0	1	1	0
1	1	1	2	1	1	3	4	1	0	0	0	0	0.135207	2	2	6000	2	1	0	0	1	1	0
1	1	1	2	1	1	3	4	1	0	0	0	0	0.163906	1	2	5000	2	0	0	#NULL!	2	1	0
1	1	1	2	1	1	3	4	1	0	0	0	0	0.302034	#NULL!	2	5000	2	0	0	#NULL!	1	0	0
1	1	1	2	1	1	3	4	1	0	0	0	0	0.41858	1	2	3000	2	0	0	#NULL!	2	0	0
1	1	1	2	1	1	3	4	1	0	0	0	0	0.516819	2	2	3500	2	0	0	#NULL!	1	1	0
1	1	1	2	1	1	3	4	1	0	0	1	0	0.267507	1	1	2000	2	0	0	0	2	0	0
1	1	1	2	1	1	3	4	1	0	1	0	0	0.0564033	#NULL!	2	2000	4	1	0	0	2	1	0
1	1	1	2	1	1	3	4	1	0	1	0	0	0.0815655	#NULL!	1	100	2	0	0	0	2	0	0
1	1	1	2	1	1	3	4	1	0	1	0	0	0.0952125	2	2	10000	2	0	0	0	1	1	0
1	1	1	2	1	1	3	4	1	0	1	0	0	0.105413	1	98	4000	4	0	0	0	2	1	0
1	1	1	2	1	1	3	4	1	0	1	0	0	0.156302	2	2	16000	4	0	0	0	3	1	0
1	1	1	2	1	1	3	4	1	0	1	0	0	0.225562	2	2	5000	2	1	0	0	2	1	0
1	1	1	2	1	1	3	4	1	0	1	0	0	0.245933	2	2	1800	2	0	0	0	2	1	1
1	1	1	2	1	1	3	4	1	0	1	0	0	0.600284	1	2	1500	2	0	0	0	1	0	0
1	1	1	2	1	1	3	4	1	0	1	1	0	0.225562	2	1	15000	4	1	0	1	3	1	0
1	1	1	2	1	1	3	4	1	1	0	0	0	0.105413	2	2	4000	2	0	0	#NULL!	2	1	0
1	1	1	2	1	1	3	4	1	1	1	0	0	0.0366276	2	2	5000	2	0	0	1	2	1	0
1	1	1	2	1	1	3	4	1	1	1	0	0	0.100198	2	2	7000	2	1	0	0	2	1	0
1	1	1	2	1	1	3	4	1	1	1	0	0	0.46035	2	2	1500	3	1	0	0	1	1	0
1	1	1	2	1	1	3	4	2	0	0	0	0	0.122518	1	2	98	2	1	1	0	1	1	0
1	1	1	2	1	1	3	4	2	0	0	0	0	0.188502	1	2	3500	2	0	1	0	1	1	0
1	1	1	2	1	1	3	4	2	0	0	0	0	0.488548	1	2	15000	2	0	1	0	1	1	0
1	1	1	2	1	1	3	4	2	0	0	0	0	0.665843	1	2	7500	2	0	1	0	1	1	0
1	1	1	2	1	1	3	4	2	0	1	0	0	0.0815655	2	2	3000	2	0	1	0	2	1	0
1	1	1	2	1	1	3	4	2	0	1	0	0	0.100198	1	2	3000	4	1	1	0	2	1	0
1	1	1	2	1	1	3	4	2	0	1	0	0	0.100198	2	2	5000	4	1	1	1	2	1	0
1	1	1	2	1	1	3	4	2	0	1	0	0	0.12873	2	2	6000	2	0	1	1	2	0	1
1	1	1	2	1	1	3	4	2	0	1	0	0	0.156302	2	2	2000	2	0	1	0	2	1	0
1	1	1	2	1	1	3	4	2	0	1	0	0	0.215836	2	1	98	2	1	1	0	2	1	0
1	1	1	2	1	1	3	4	2	0	1	0	0	0.278734	2	2	7500	2	0	1	0	2	1	0
1	1	1	2	1	1	3	4	2	0	1	0	0	0.338954	1	1	2500	2	0	1	0	1	1	0
1	1	1	2	1	1	3	4	2	0	1	0	0	0.404882	1	2	1000	4	0	1	0	2	1	0
1	1	1	2	1	1	3	4	2	0	1	0	0	0.41858	1	2	18000	2	0	1	0	1	1	0
1	1	1	2	1	1	3	4	2	0	1	0	0	0.41858	2	2	3000	4	0	1	0	1	1	0
1	1	1	2	1	1	3	4	2	0	1	0	0	0.474429	2	2	7000	2	0	1	1	1	1	0
1	1	1	2	1	1	3	4	2	0	1	0	0	0.474429	2	2	1000	2	1	1	0	1	1	0
1	1	1	2	1	1	3	4	2	0	1	0	0	0.558968	1	2	1000	2	0	1	0	1	0	0
1	1	1	2	1	1	3	4	2	0	1	0	0	0.627093	1	2	2000	2	0	1	1	2	1	0
1	1	1	2	1	1	3	4	2	0	1	0	0	0.640221	2	2	3000	2	0	1	0	1	1	0
1	1	1	2	1	1	3	4	2	0	1	0	0	0.653143	#NULL!	2	4000	2	0	1	0	1	0	0
1	1	1	2	1	1	3	4	2	0	1	0	0	0.736682	2	2	6000	4	1	1	0	1	1	0
1	1	1	2	1	1	3	4	2	0	1	0	0	0.787778	1	2	5000	2	1	1	0	1	1	0
1	1	1	2	1	1	3	4	2	0	1	0	0	0.79708	#NULL!	2	1500	2	1	1	0	1	1	0
1	1	1	2	1	1	3	4	3	0	1	0	0	0.41858	2	1	12000	2	1	1	0	1	1	0
1	1	1	2	1	1	3	4	3	0	1	0	0	0.58664	2	2	98	2	1	1	0	2	1	0
1	1	1	2	1	1	3	5	0	1	1	1	0	0.0408351	2	1	10000	3	0	0	0	2	1	0
1	1	1	2	1	1	3	5	1	0	0	0	0	0.640221	1	1	10000	4	0	0	#NULL!	2	1	0
1	1	1	2	1	1	3	5	1	0	1	0	0	0.105413	2	1	2000	2	0	0	0	3	1	0
1	1	1	2	1	1	3	5	1	1	1	0	0	0.122518	1	2	500	2	0	0	1	2	1	0
1	1	1	2	1	1	3	5	1	1	1	0	0	0.197307	1	2	7000	2	0	0	0	2	1	0
1	1	1	2	1	1	3	5	1	1	1	0	0	0.245933	2	1	36000	2	0	0	1	1	1	1
1	1	1	2	1	1	3	5	2	0	0	0	0	0.338954	2	98	8000	2	0	1	1	1	1	0
1	1	1	2	1	1	3	5	2	0	0	0	0	0.39133	#NULL!	2	4000	2	1	1	#NULL!	1	1	0
1	1	1	2	1	1	3	5	2	0	0	0	0	0.39133	2	2	3000	2	0	1	0	2	1	0
1	1	1	2	1	1	3	5	2	0	0	0	0	0.516819	2	2	8000	2	0	1	0	3	1	0
1	1	1	2	1	1	3	5	2	0	0	0	0	0.600284	2	2	6500	2	0	1	0	1	1	0
1	1	1	2	1	1	3	5	2	0	0	0	0	0.860639	#NULL!	2	5000	2	0	1	#NULL!	1	1	0
1	1	1	2	1	1	3	5	2	0	0	1	0	0.163906	1	2	7000	4	1	1	1	2	1	0
1	1	1	2	1	1	3	5	2	0	1	0	0	0.148988	2	2	5000	2	0	1	0	2	1	0
1	1	1	2	1	1	3	5	2	0	1	0	0	0.39133	2	2	7000	2	0	1	1	2	1	0
1	1	1	2	1	1	3	5	2	0	1	0	0	0.75803	1	98	2000	2	0	1	1	1	1	0
1	1	1	2	1	1	3	5	2	0	1	1	0	0.0904505	1	2	8000	2	0	1	1	2	1	0
1	1	1	2	1	1	3	5	2	1	0	0	0	0.100198	2	2	6000	2	0	1	1	2	1	0
1	1	1	2	1	1	3	5	2	1	1	0	0	0.600284	2	2	6000	4	1	1	1	2	1	0
1	1	1	2	1	1	3	5	3	0	0	0	0	0.0534676	2	2	5000	2	1	1	1	1	0	0
1	1	1	2	1	1	3	5	3	0	0	0	0	0.364742	2	2	98	2	1	1	0	2	1	1
1	1	1	2	1	1	3	5	3	0	0	1	0	0.474429	1	2	5000	2	0	1	0	1	1	0
1	1	1	2	1	1	3	5	3	0	1	0	0	0.156302	2	2	5000	2	0	1	0	1	1	0
1	1	1	2	1	1	3	5	3	0	1	0	0	0.3264	1	1	8000	4	0	1	1	2	1	0
1	1	1	2	1	1	3	5	3	0	1	0	0	0.41858	2	98	5000	2	1	1	0	2	1	0
1	1	1	2	1	1	3	5	3	0	1	0	0	0.41858	2	2	4000	2	1	1	0	1	1	0
1	1	1	2	1	1	3	5	3	0	1	0	0	0.446335	2	2	3000	4	1	1	0	2	1	0
1	1	1	2	1	1	3	5	3	0	1	1	0	0.267507	1	1	98	2	0	1	0	1	1	0
1	1	1	2	1	1	3	5	3	1	1	0	0	0.116566	1	98	15000	2	1	1	0	1	1	0
1	1	1	2	1	1	3	5	3	1	1	0	0	0.446335	2	1	1500	2	1	1	1	1	1	0
1	1	1	2	1	1	3	6	1	1	0	0	0	0.0661435	1	2	20000	4	0	0	0	3	1	0
1	1	1	2	1	1	3	6	1	1	0	0	0	0.0697239	2	2	98	2	0	0	#NULL!	2	1	0
1	1	1	2	1	1	3	6	1	1	0	0	0	0.135207	1	1	6000	2	0	0	0	2	1	0
1	1	1	2	1	1	3	6	2	0	1	0	0	0.377944	1	1	2000	3	0	1	1	2	1	1
1	1	1	2	1	1	3	6	2	1	0	0	0	0.148988	2	2	20000	2	0	1	0	2	1	0
1	1	1	2	1	1	3	6	2	1	0	1	0	0.0366276	2	2	2000	2	0	1	0	3	1	0
1	1	1	2	1	1	3	6	2	1	0	1	0	0.0627345	2	1	6000	2	0	1	#NULL!	2	1	0
1	1	1	2	1	1	3	6	2	1	1	0	0	0.116566	#NULL!	2	1500	2	0	1	0	2	1	0
1	1	1	2	1	1	3	6	2	1	1	0	0	0.122518	2	1	98	2	0	1	0	1	1	0
1	1	1	2	1	1	3	6	2	1	1	0	0	0.516819	1	2	4500	2	0	1	0	2	1	0
1	1	1	2	1	1	3	6	2	1	1	0	0	0.627093	1	2	2000	2	0	1	0	1	1	0
1	1	1	2	1	1	3	6	3	0	0	1	0	0.225562	1	1	10000	2	0	1	0	2	1	0
1	1	1	2	1	1	3	6	3	0	1	0	0	0.278734	3	2	6000	2	0	1	0	2	0	1
1	1	1	2	1	1	3	6	3	0	1	0	0	0.474429	1	2	3500	2	1	1	1	1	0	0
1	1	1	2	1	1	3	6	3	0	1	0	0	0.530925	1	2	3000	2	0	1	#NULL!	1	0	0
1	1	1	2	1	1	3	6	3	1	0	0	0	0.05949	2	2	20000	4	0	1	1	3	1	1
1	1	1	2	1	1	3	6	3	1	1	0	0	0.100198	2	98	10000	2	1	1	0	2	1	0
1	1	1	2	1	1	3	6	3	1	1	0	0	0.690521	1	2	2000	2	0	1	0	1	1	0
1	1	1	2	1	1	3	6	3	1	1	1	0	0.085904	2	2	6000	2	1	1	0	2	0	0
1	1	1	2	1	1	3	7	2	1	1	0	0	0.0366276	2	1	30000	2	0	1	0	2	1	0
1	1	1	2	1	1	3	7	3	1	1	1	0	0.0697239	1	1	30000	2	0	1	1	2	0	0
1	1	1	2	1	1	3	8	3	1	0	1	0	0.141958	1	1	6000	2	0	1	1	2	1	0
1	1	1	2	2	0	3	0	0	0	0	0	0	0.702476	#NULL!	98	500	2	0	0	0	1	0	0
1	1	1	2	2	0	3	0	0	0	1	0	0	0.516819	2	2	500	3	1	0	0	2	0	1
1	1	1	2	2	0	3	1	0	0	0	0	0	0.116566	#NULL!	2	500	2	0	0	#NULL!	2	0	0
1	1	1	2	2	0	3	1	0	0	0	0	0	0.235595	3	2	5000	3	0	0	0	1	0	0
1	1	1	2	2	0	3	1	0	0	0	0	0	0.558968	1	2	2000	3	0	0	#NULL!	1	0	0
1	1	1	2	2	0	3	1	0	0	0	0	0	0.600284	1	1	200	2	0	0	0	1	0	0
1	1	1	2	2	0	3	1	0	0	0	0	0	0.600284	2	2	3000	4	0	0	#NULL!	1	0	0
1	1	1	2	2	0	3	1	0	0	1	0	0	0.544982	2	2	2000	4	0	0	0	2	0	0
1	1	1	2	2	0	3	1	0	0	1	1	0	0.0734829	2	1	98	2	0	0	0	2	0	0
1	1	1	2	2	0	3	1	1	0	0	0	0	0.404882	#NULL!	2	1000	2	0	0	0	1	0	0
1	1	1	2	2	0	3	1	1	0	0	0	0	0.787778	1	2	1750	2	0	0	0	1	0	0
1	1	1	2	2	0	3	1	1	0	1	0	0	0.58664	2	2	2000	2	0	0	0	1	0	0
1	1	1	2	2	0	3	1	1	0	1	0	0	0.653143	2	2	3000	2	0	0	0	1	0	0
1	1	1	2	2	0	3	2	0	0	0	0	0	0.148988	#NULL!	2	98	2	0	0	#NULL!	2	0	0
1	1	1	2	2	0	3	2	0	0	0	0	0	0.502686	#NULL!	2	2000	2	0	0	0	1	0	0
1	1	1	2	2	0	3	2	0	0	0	0	0	0.839017	2	2	2000	2	0	0	0	1	0	0
1	1	1	2	2	0	3	2	0	0	1	0	0	0.502686	#NULL!	2	98	4	0	0	0	1	0	0
1	1	1	2	2	0	3	2	0	0	1	0	0	0.572861	2	1	4000	2	0	0	0	1	0	0
1	1	1	2	2	0	3	2	0	0	1	1	0	0.0627345	2	2	4000	2	0	0	0	2	0	0
1	1	1	2	2	0	3	2	1	0	1	0	0	0.338954	1	2	4000	2	0	0	0	1	0	0
1	1	1	2	2	0	3	2	1	0	1	0	0	0.432404	2	2	3000	2	0	0	0	1	1	0
1	1	1	2	2	0	3	2	1	0	1	0	0	0.474429	#NULL!	2	1000	2	0	0	0	1	0	0
1	1	1	2	2	0	3	2	2	0	1	0	0	0.432404	2	2	7500	4	0	1	0	2	0	0
1	1	1	2	2	0	3	4	0	0	0	0	0	0.0774276	#NULL!	98	98	2	0	0	0	1	0	0
1	1	1	2	2	0	3	4	0	1	0	0	0	0.302034	2	1	4000	2	0	0	0	1	1	0
1	1	1	2	2	0	3	4	2	0	1	0	0	0.278734	2	2	3000	2	1	1	1	2	1	0
1	1	1	2	2	0	3	5	1	1	0	0	0	0.197307	1	1	6000	4	0	0	0	1	1	0
1	1	1	2	2	0	3	5	2	0	1	0	0	0.235595	#NULL!	1	2000	4	0	1	0	3	0	0
1	1	1	2	2	1	3	0	0	0	0	0	0	0.156302	2	2	5000	3	1	0	0	1	1	0
1	1	1	2	2	1	3	0	0	0	1	0	0	0.100198	2	1	8000	2	0	0	0	2	1	0
1	1	1	2	2	1	3	0	0	0	1	0	0	0.600284	2	2	3000	2	0	0	0	1	1	0
1	1	1	2	2	1	3	1	0	0	0	0	0	0.116566	#NULL!	2	500	2	0	0	0	2	0	0
1	1	1	2	2	1	3	1	0	0	0	0	0	0.39133	1	2	98	2	0	0	0	1	1	0
1	1	1	2	2	1	3	1	0	0	0	0	0	0.404882	2	2	7000	2	0	0	0	2	1	0
1	1	1	2	2	1	3	1	0	0	1	0	0	0.814763	1	2	3500	2	1	0	0	1	1	0
1	1	1	2	2	1	3	1	1	0	0	0	0	0.41858	2	2	7000	2	0	0	0	1	1	0
1	1	1	2	2	1	3	1	1	0	0	0	0	0.446335	1	1	5000	2	0	0	0	1	1	0
1	1	1	2	2	1	3	2	0	0	0	0	0	0.364742	#NULL!	2	500	2	0	0	0	1	0	0
1	1	1	2	2	1	3	2	0	0	1	0	0	0.613775	1	2	1000	2	0	0	0	1	0	0
1	1	1	2	2	1	3	2	1	0	0	0	0	0.558968	1	2	3500	2	0	0	#NULL!	1	0	0
1	1	1	2	2	1	3	2	1	0	1	1	0	0.613775	2	2	2000	3	1	0	0	1	1	0
1	1	1	2	2	1	3	3	0	0	1	0	0	0.278734	2	2	6000	3	0	0	0	2	1	0
1	1	1	2	2	1	3	3	1	0	1	0	0	0.0952125	2	2	2000	2	0	0	0	2	0	1
1	1	1	2	2	1	3	3	1	0	1	0	0	0.278734	2	2	5000	2	1	0	0	1	1	0
1	1	1	2	2	1	3	3	1	0	1	0	0	0.290246	2	2	2000	2	0	0	0	1	0	0
1	1	1	2	2	1	3	3	2	0	1	0	0	0.256572	1	2	15000	2	1	1	0	2	1	0
1	1	1	2	2	1	3	4	1	0	1	0	0	0.267507	2	2	4000	2	0	0	0	2	1	0
1	1	1	2	2	1	3	4	2	0	1	0	0	0.446335	#NULL!	2	98	2	0	1	0	1	1	0
1	1	1	2	2	1	3	4	2	1	0	0	0	0.12873	1	1	7000	3	0	1	0	1	1	0
1	1	1	2	2	1	3	5	1	0	1	0	0	0.474429	2	2	3500	3	0	0	0	1	1	0
1	1	1	2	2	1	3	5	1	1	0	0	0	0.0661435	2	1	10000	4	0	0	1	3	1	1
1	1	1	2	2	1	3	5	1	1	1	0	0	0.0661435	1	2	98	2	0	0	0	2	1	0
1	1	1	2	3	0	3	0	0	0	0	0	0	0.0697239	2	2	98	2	0	0	0	2	0	0
1	1	1	2	3	0	3	0	0	0	0	0	0	0.163906	#NULL!	2	500	2	0	0	0	2	0	0
1	1	1	2	3	0	3	0	0	0	0	0	0	0.171805	#NULL!	2	98	2	0	0	0	1	0	0
1	1	1	2	3	0	3	0	0	0	0	0	0	0.206418	#NULL!	1	850	2	0	0	0	1	0	0
1	1	1	2	3	0	3	0	0	0	0	0	0	0.215836	#NULL!	98	7000	2	0	0	0	1	0	0
1	1	1	2	3	0	3	0	0	0	0	0	0	0.245933	1	2	2000	2	0	0	0	1	0	0
1	1	1	2	3	0	3	0	0	0	0	0	0	0.404882	#NULL!	2	98	2	0	0	0	1	0	0
1	1	1	2	3	0	3	0	0	0	0	0	0	0.41858	#NULL!	2	4000	2	0	0	0	1	0	0
1	1	1	2	3	0	3	0	0	0	0	0	0	0.41858	1	2	99	2	0	0	0	1	0	0
1	1	1	2	3	0	3	0	0	0	0	0	0	0.432404	#NULL!	98	500	2	0	0	0	1	0	0
1	1	1	2	3	0	3	0	0	0	0	0	0	0.600284	#NULL!	2	500	2	0	0	0	1	0	0
1	1	1	2	3	0	3	0	0	0	0	0	0	0.600284	2	98	98	2	0	0	#NULL!	1	0	0
1	1	1	2	3	0	3	0	0	0	0	0	0	0.627093	#NULL!	2	200	2	0	0	0	1	0	0
1	1	1	2	3	0	3	0	0	0	0	0	0	0.653143	1	1	98	2	0	0	#NULL!	1	0	0
1	1	1	2	3	0	3	0	0	0	0	0	0	0.702476	1	2	600	2	0	0	#NULL!	1	0	0
1	1	1	2	3	0	3	0	0	0	0	0	0	0.736682	1	2	500	2	0	0	0	1	0	0
1	1	1	2	3	0	3	0	0	0	0	0	0	0.747505	1	2	3000	2	0	0	0	1	0	0
1	1	1	2	3	0	3	0	0	0	0	0	0	0.823147	#NULL!	2	5000	2	0	0	0	1	0	0
1	1	1	2	3	0	3	0	0	0	1	0	0	0.171805	1	2	8000	3	0	0	0	2	0	0
1	1	1	2	3	0	3	0	0	0	1	0	0	0.180002	1	2	3000	2	0	0	0	2	0	0
1	1	1	2	3	0	3	0	0	0	1	0	0	0.206418	#NULL!	2	700	2	0	0	0	1	0	0
1	1	1	2	3	0	3	0	0	0	1	0	0	0.302034	1	1	98	2	0	0	0	1	0	0
1	1	1	2	3	0	3	0	0	0	1	0	0	0.3264	#NULL!	2	1000	2	0	0	0	1	0	0
1	1	1	2	3	0	3	0	0	0	1	0	0	0.35174	#NULL!	2	6000	2	0	0	0	1	0	0
1	1	1	2	3	0	3	0	0	0	1	0	0	0.39133	#NULL!	2	2000	2	0	0	0	1	0	0
1	1	1	2	3	0	3	0	0	0	1	0	0	0.41858	#NULL!	2	98	2	0	0	0	2	0	0
1	1	1	2	3	0	3	0	0	0	1	0	0	0.41858	1	2	1000	2	0	0	0	1	0	0
1	1	1	2	3	0	3	0	0	0	1	0	0	0.474429	1	2	98	2	0	0	0	1	0	0
1	1	1	2	3	0	3	0	0	0	1	0	0	0.474429	2	2	4000	2	0	0	0	1	0	0
1	1	1	2	3	0	3	0	0	0	1	0	0	0.488548	1	2	800	2	0	0	0	1	0	0
1	1	1	2	3	0	3	0	0	0	1	0	0	0.558968	1	2	98	2	0	0	0	1	0	0
1	1	1	2	3	0	3	0	0	0	1	0	0	0.58664	1	2	500	2	0	0	0	1	0	0
1	1	1	2	3	0	3	0	0	0	1	0	0	0.627093	#NULL!	2	98	2	0	0	0	1	0	0
1	1	1	2	3	0	3	0	0	0	1	0	0	0.787778	1	2	500	2	0	0	0	1	0	0
1	1	1	2	3	0	3	0	0	0	1	0	0	0.806074	#NULL!	2	800	2	0	0	0	1	0	0
1	1	1	2	3	0	3	0	0	0	1	0	0	0.806074	1	2	200	2	0	0	0	1	0	0
1	1	1	2	3	0	3	0	0	0	1	1	0	0.215836	#NULL!	2	2250	2	0	0	0	2	0	0
1	1	1	2	3	0	3	1	0	0	0	0	0	0.171805	#NULL!	1	3000	2	0	0	0	1	0	0
1	1	1	2	3	0	3	1	0	0	0	0	0	0.171805	1	1	1000	2	0	0	#NULL!	2	0	0
1	1	1	2	3	0	3	1	0	0	0	0	0	0.225562	#NULL!	98	2000	2	0	0	#NULL!	1	0	0
1	1	1	2	3	0	3	1	0	0	0	0	0	0.256572	#NULL!	98	98	4	0	0	#NULL!	2	0	0
1	1	1	2	3	0	3	1	0	0	0	0	0	0.290246	#NULL!	2	98	2	0	0	#NULL!	2	0	0
1	1	1	2	3	0	3	1	0	0	0	0	0	0.302034	2	2	3000	2	0	0	0	1	0	0
1	1	1	2	3	0	3	1	0	0	0	0	0	0.46035	1	2	1500	2	0	0	0	1	0	0
1	1	1	2	3	0	3	1	0	0	0	0	0	0.502686	#NULL!	1	200	2	0	0	0	1	0	0
1	1	1	2	3	0	3	1	0	0	0	0	0	0.572861	2	2	1500	2	0	0	0	1	0	0
1	1	1	2	3	0	3	1	0	0	0	0	0	0.58664	1	2	10000	2	0	0	0	1	0	0
1	1	1	2	3	0	3	1	0	0	0	0	0	0.627093	#NULL!	2	13000	2	0	0	#NULL!	1	0	0
1	1	1	2	3	0	3	1	0	0	0	0	0	0.640221	#NULL!	2	2000	2	0	0	0	1	0	0
1	1	1	2	3	0	3	1	0	0	0	0	0	0.678307	#NULL!	2	5000	2	0	0	#NULL!	1	0	0
1	1	1	2	3	0	3	1	0	0	0	0	0	0.702476	#NULL!	2	98	2	0	0	0	1	0	0
1	1	1	2	3	0	3	1	0	0	1	0	0	0.235595	2	2	2000	2	0	0	0	1	0	0
1	1	1	2	3	0	3	1	0	0	1	0	0	0.245933	#NULL!	2	1200	2	0	0	0	1	0	0
1	1	1	2	3	0	3	1	0	0	1	0	0	0.377944	1	2	1600	3	0	0	0	1	0	0
1	1	1	2	3	0	3	1	0	0	1	0	0	0.474429	2	2	98	3	0	0	0	1	0	0
1	1	1	2	3	0	3	1	0	0	1	0	0	0.516819	1	2	6000	2	0	0	0	1	0	0
1	1	1	2	3	0	3	1	0	0	1	0	0	0.530925	1	2	1000	2	0	0	0	1	0	0
1	1	1	2	3	0	3	1	0	0	1	0	0	0.544982	#NULL!	2	7000	2	0	0	0	1	0	0
1	1	1	2	3	0	3	1	0	0	1	0	0	0.600284	1	2	98	2	0	0	0	1	0	0
1	1	1	2	3	0	3	1	0	0	1	0	0	0.627093	1	2	5000	2	0	0	0	1	0	0
1	1	1	2	3	0	3	1	0	0	1	0	0	0.640221	#NULL!	2	98	2	0	0	0	1	0	0
1	1	1	2	3	0	3	1	0	0	1	0	0	0.747505	#NULL!	98	2500	2	0	0	0	1	0	0
1	1	1	2	3	0	3	1	0	0	1	1	0	0.0480237	#NULL!	2	12500	4	0	0	0	3	0	0
1	1	1	2	3	0	3	1	1	0	0	0	0	0.245933	#NULL!	2	1000	2	0	0	0	2	0	0
1	1	1	2	3	0	3	1	1	0	0	0	0	0.46035	#NULL!	2	98	2	0	0	0	1	0	0
1	1	1	2	3	0	3	1	1	0	0	0	0	0.747505	#NULL!	2	98	2	0	0	0	1	0	0
1	1	1	2	3	0	3	1	1	0	1	0	0	0.180002	#NULL!	2	98	2	0	0	0	2	0	0
1	1	1	2	3	0	3	1	1	0	1	0	0	0.278734	#NULL!	2	1500	2	0	0	0	2	0	0
1	1	1	2	3	0	3	1	1	0	1	0	0	0.338954	1	2	98	2	0	0	0	1	0	0
1	1	1	2	3	0	3	1	1	0	1	0	0	0.338954	2	2	4000	2	0	0	0	1	0	0
1	1	1	2	3	0	3	1	1	0	1	0	0	0.41858	#NULL!	2	98	2	0	0	0	1	0	0
1	1	1	2	3	0	3	1	1	0	1	0	0	0.46035	2	2	500	2	0	0	0	1	0	0
1	1	1	2	3	0	3	1	1	0	1	0	0	0.474429	#NULL!	1	99	2	0	0	0	2	0	0
1	1	1	2	3	0	3	1	1	0	1	0	0	0.488548	1	2	1500	2	0	0	0	1	0	0
1	1	1	2	3	0	3	1	1	0	1	0	0	0.544982	#NULL!	2	200	2	0	0	0	2	0	0
1	1	1	2	3	0	3	1	1	0	1	0	0	0.544982	1	2	300	2	0	0	0	2	0	0
1	1	1	2	3	0	3	1	1	0	1	0	0	0.544982	1	2	98	2	0	0	0	1	0	0
1	1	1	2	3	0	3	1	1	0	1	0	0	0.640221	#NULL!	2	1500	2	0	0	0	1	0	0
1	1	1	2	3	0	3	1	1	0	1	0	0	0.640221	#NULL!	2	1500	2	0	0	0	2	0	0
1	1	1	2	3	0	3	1	1	0	1	0	0	0.725564	#NULL!	2	500	2	1	0	0	1	0	0
1	1	1	2	3	0	3	1	1	0	1	0	0	0.736682	#NULL!	1	98	2	0	0	0	1	0	0
1	1	1	2	3	0	3	1	1	0	1	0	0	0.806074	#NULL!	2	100	2	1	0	0	1	0	0
1	1	1	2	3	0	3	2	0	0	0	0	0	0.085904	1	1	4000	2	0	0	#NULL!	1	0	0
1	1	1	2	3	0	3	2	0	0	0	0	0	0.116566	#NULL!	2	300	2	0	0	0	2	0	0
1	1	1	2	3	0	3	2	0	0	0	0	0	0.235595	#NULL!	1	200	2	0	0	#NULL!	1	0	0
1	1	1	2	3	0	3	2	0	0	0	0	0	0.41858	#NULL!	1	200	2	0	0	0	1	0	0
1	1	1	2	3	0	3	2	0	0	0	0	0	0.41858	1	2	5000	3	0	0	0	1	0	0
1	1	1	2	3	0	3	2	0	0	0	0	0	0.474429	1	2	2000	2	0	0	0	1	0	0
1	1	1	2	3	0	3	2	0	0	0	0	0	0.516819	#NULL!	2	300	2	0	0	0	1	0	0
1	1	1	2	3	0	3	2	0	0	0	0	0	0.600284	#NULL!	98	98	2	0	0	#NULL!	1	0	0
1	1	1	2	3	0	3	2	0	0	0	0	0	0.613775	#NULL!	2	5000	2	0	0	#NULL!	1	0	0
1	1	1	2	3	0	3	2	0	0	0	0	0	0.613775	#NULL!	1	500	2	0	0	0	1	0	0
1	1	1	2	3	0	3	2	0	0	0	0	0	0.71416	#NULL!	2	500	2	0	0	0	1	0	0
1	1	1	2	3	0	3	2	0	0	0	0	0	0.747505	1	2	5000	2	0	0	#NULL!	1	0	0
1	1	1	2	3	0	3	2	0	0	1	0	0	0.0952125	2	2	8000	2	0	0	0	1	0	0
1	1	1	2	3	0	3	2	0	0	1	0	0	0.278734	#NULL!	2	600	2	0	0	0	2	0	0
1	1	1	2	3	0	3	2	0	0	1	0	0	0.35174	#NULL!	2	2000	2	0	0	0	1	0	0
1	1	1	2	3	0	3	2	0	0	1	0	0	0.35174	2	2	5000	3	0	0	0	1	0	0
1	1	1	2	3	0	3	2	0	0	1	0	0	0.46035	1	1	98	2	0	0	0	1	0	0
1	1	1	2	3	0	3	2	0	0	1	0	0	0.474429	2	1	4000	2	1	0	0	2	0	0
1	1	1	2	3	0	3	2	0	0	1	0	0	0.502686	#NULL!	1	1000	2	0	0	0	1	0	0
1	1	1	2	3	0	3	2	0	0	1	0	0	0.58664	#NULL!	98	500	2	0	0	0	1	0	0
1	1	1	2	3	0	3	2	0	0	1	0	0	0.600284	2	2	1000	2	0	0	0	1	0	0
1	1	1	2	3	0	3	2	0	0	1	0	0	0.600284	2	2	100	2	0	0	0	1	0	0
1	1	1	2	3	0	3	2	0	0	1	0	0	0.640221	2	2	500	2	0	0	0	1	0	0
1	1	1	2	3	0	3	2	1	0	0	0	0	0.46035	#NULL!	98	98	2	0	0	0	1	0	0
1	1	1	2	3	0	3	2	1	0	0	0	0	0.474429	1	2	98	2	0	0	0	1	0	0
1	1	1	2	3	0	3	2	1	0	0	0	0	0.558968	#NULL!	2	99	2	0	0	0	1	0	0
1	1	1	2	3	0	3	2	1	0	0	0	0	0.572861	#NULL!	98	200	2	0	0	0	1	0	0
1	1	1	2	3	0	3	2	1	0	0	0	0	0.600284	1	2	1500	2	0	0	0	1	0	0
1	1	1	2	3	0	3	2	1	0	0	0	0	0.653143	#NULL!	2	2000	2	0	0	#NULL!	1	0	0
1	1	1	2	3	0	3	2	1	0	0	0	0	0.653143	1	2	3000	2	0	0	0	1	0	0
1	1	1	2	3	0	3	2	1	0	0	0	0	0.787778	#NULL!	2	98	2	0	0	0	1	0	0
1	1	1	2	3	0	3	2	1	0	0	0	0	0.787778	#NULL!	2	98	2	0	0	0	1	0	0
1	1	1	2	3	0	3	2	1	0	0	0	0	0.831231	#NULL!	2	98	2	0	0	#NULL!	1	0	0
1	1	1	2	3	0	3	2	1	0	0	0	0	0.831231	1	2	98	2	0	0	0	1	0	0
1	1	1	2	3	0	3	2	1	0	1	0	0	0.12873	1	2	5000	3	0	0	0	1	0	0
1	1	1	2	3	0	3	2	1	0	1	0	0	0.338954	1	2	98	2	0	0	0	1	0	0
1	1	1	2	3	0	3	2	1	0	1	0	0	0.338954	2	2	2000	2	0	0	0	2	0	0
1	1	1	2	3	0	3	2	1	0	1	0	0	0.35174	2	2	1000	3	0	0	0	1	0	0
1	1	1	2	3	0	3	2	1	0	1	0	0	0.41858	1	2	4500	3	0	0	0	1	0	0
1	1	1	2	3	0	3	2	1	0	1	0	0	0.41858	2	1	20000	2	0	0	0	1	0	0
1	1	1	2	3	0	3	2	1	0	1	0	0	0.432404	2	2	3600	2	0	0	0	2	0	0
1	1	1	2	3	0	3	2	1	0	1	0	0	0.502686	#NULL!	2	300	4	1	0	0	2	0	0
1	1	1	2	3	0	3	2	1	0	1	0	0	0.502686	1	2	98	2	1	0	0	2	0	0
1	1	1	2	3	0	3	2	1	0	1	0	0	0.600284	1	2	4000	2	0	0	0	1	0	0
1	1	1	2	3	0	3	2	1	0	1	0	0	0.627093	#NULL!	2	500	2	0	0	0	1	0	1
1	1	1	2	3	0	3	2	1	0	1	0	0	0.71416	1	2	300	2	0	0	0	1	0	0
1	1	1	2	3	0	3	2	1	0	1	0	0	0.736682	1	2	1200	2	0	0	0	1	0	0
1	1	1	2	3	0	3	2	1	0	1	0	0	0.736682	2	2	3000	2	0	0	0	1	0	0
1	1	1	2	3	0	3	2	1	0	1	0	0	0.747505	#NULL!	2	200	2	0	0	0	1	1	1
1	1	1	2	3	0	3	2	1	0	1	0	0	0.747505	1	98	4000	2	0	0	0	1	0	0
1	1	1	2	3	0	3	2	1	0	1	0	0	0.806074	1	1	3000	2	0	0	0	1	0	0
1	1	1	2	3	0	3	2	1	0	1	0	0	0.806074	1	2	2000	2	1	0	0	1	0	0
1	1	1	2	3	0	3	2	2	0	0	0	0	0.225562	#NULL!	2	100	2	0	1	0	2	0	0
1	1	1	2	3	0	3	2	2	0	1	0	0	0.148988	2	2	10000	2	1	1	0	2	0	1
1	1	1	2	3	0	3	2	2	0	1	0	0	0.225562	#NULL!	2	100	2	0	1	0	2	0	0
1	1	1	2	3	0	3	2	2	0	1	0	0	0.41858	1	2	5000	2	0	1	0	2	0	0
1	1	1	2	3	0	3	2	2	0	1	0	0	0.831231	1	2	98	2	0	1	0	1	0	0
1	1	1	2	3	0	3	3	0	0	0	0	0	0.05949	1	98	98	4	0	0	#NULL!	3	0	0
1	1	1	2	3	0	3	3	0	0	0	0	0	0.105413	1	2	98	2	0	0	#NULL!	2	0	0
1	1	1	2	3	0	3	3	0	0	0	0	0	0.110867	#NULL!	2	1000	2	0	0	0	2	0	0
1	1	1	2	3	0	3	3	0	0	0	0	0	0.12873	2	2	4000	2	0	0	0	1	0	0
1	1	1	2	3	0	3	3	0	0	0	0	0	0.163906	#NULL!	2	200	2	0	0	0	1	0	0
1	1	1	2	3	0	3	3	0	0	0	0	0	0.171805	#NULL!	98	98	4	0	0	#NULL!	3	0	0
1	1	1	2	3	0	3	3	0	0	0	0	0	0.267507	#NULL!	2	98	2	0	0	0	2	0	0
1	1	1	2	3	0	3	3	0	0	0	0	0	0.46035	#NULL!	2	3500	2	0	0	0	1	0	0
1	1	1	2	3	0	3	3	0	0	0	0	0	0.71416	3	2	1000	2	0	0	#NULL!	1	0	0
1	1	1	2	3	0	3	3	0	0	0	1	0	0.156302	#NULL!	1	100	2	0	0	0	2	0	0
1	1	1	2	3	0	3	3	0	0	1	0	0	0.141958	#NULL!	2	98	2	0	0	0	2	0	0
1	1	1	2	3	0	3	3	0	1	0	0	0	0.0506765	#NULL!	2	1000	2	0	0	#NULL!	2	0	0
1	1	1	2	3	0	3	3	0	1	0	0	0	0.135207	#NULL!	2	98	2	0	0	0	1	0	0
1	1	1	2	3	0	3	3	1	0	0	0	0	0.100198	1	2	3000	2	0	0	0	2	0	0
1	1	1	2	3	0	3	3	1	0	0	0	0	0.171805	1	2	4000	2	0	0	0	2	0	0
1	1	1	2	3	0	3	3	1	0	0	0	0	0.404882	2	2	5000	2	0	0	0	2	0	0
1	1	1	2	3	0	3	3	1	0	0	0	0	0.46035	1	2	98	3	0	0	0	1	1	0
1	1	1	2	3	0	3	3	1	0	0	0	0	0.502686	1	2	7000	3	0	0	0	2	0	0
1	1	1	2	3	0	3	3	1	0	0	0	0	0.665843	1	2	98	2	0	0	0	1	0	0
1	1	1	2	3	0	3	3	1	0	0	0	0	0.79708	#NULL!	1	1550	2	0	0	0	1	0	0
1	1	1	2	3	0	3	3	1	0	1	0	0	0.206418	#NULL!	2	1000	2	0	0	0	1	0	0
1	1	1	2	3	0	3	3	1	0	1	0	0	0.256572	#NULL!	2	200	2	0	0	0	2	0	0
1	1	1	2	3	0	3	3	1	0	1	0	0	0.256572	#NULL!	2	98	2	0	0	0	1	0	0
1	1	1	2	3	0	3	3	1	0	1	0	0	0.278734	#NULL!	2	500	2	0	0	0	2	0	0
1	1	1	2	3	0	3	3	1	0	1	0	0	0.290246	#NULL!	2	2000	2	0	0	0	2	0	0
1	1	1	2	3	0	3	3	1	0	1	0	0	0.35174	#NULL!	2	500	2	0	0	0	2	0	0
1	1	1	2	3	0	3	3	1	0	1	0	0	0.39133	1	2	600	4	0	0	0	2	0	0
1	1	1	2	3	0	3	3	1	0	1	0	0	0.488548	2	2	3000	2	0	0	0	2	0	0
1	1	1	2	3	0	3	3	1	0	1	0	0	0.544982	#NULL!	2	2500	2	0	0	0	1	0	0
1	1	1	2	3	0	3	3	1	0	1	0	0	0.600284	#NULL!	2	700	2	0	0	0	1	0	0
1	1	1	2	3	0	3	3	1	0	1	0	0	0.690521	#NULL!	2	250	3	0	0	0	1	0	0
1	1	1	2	3	0	3	3	1	0	1	0	0	0.806074	#NULL!	2	2000	2	0	0	0	1	0	0
1	1	1	2	3	0	3	3	1	0	1	1	0	0.148988	#NULL!	2	1000	2	0	0	0	2	0	0
1	1	1	2	3	0	3	3	2	0	1	0	0	0.488548	1	2	3000	2	0	1	0	1	0	0
1	1	1	2	3	0	3	3	2	0	1	0	0	0.530925	1	2	2000	2	0	1	0	1	1	0
1	1	1	2	3	0	3	3	2	0	1	0	0	0.558968	1	2	2000	2	1	1	0	1	0	0
1	1	1	2	3	0	3	4	0	0	0	0	0	0.544982	1	2	98	3	0	0	#NULL!	1	0	0
1	1	1	2	3	0	3	4	0	0	1	0	0	0.0661435	#NULL!	2	3000	2	0	0	0	1	0	0
1	1	1	2	3	0	3	4	0	0	1	0	0	0.245933	1	2	2000	2	0	0	0	1	0	0
1	1	1	2	3	0	3	4	0	0	1	0	0	0.377944	2	2	3000	2	0	0	0	1	0	0
1	1	1	2	3	0	3	4	0	1	0	0	0	0.215836	#NULL!	98	2250	2	0	0	0	2	0	0
1	1	1	2	3	0	3	4	0	1	0	0	0	0.314089	1	2	98	4	0	0	0	1	1	0
1	1	1	2	3	0	3	4	0	1	1	0	0	0.302034	#NULL!	2	3500	2	0	0	0	1	0	0
1	1	1	2	3	0	3	4	1	0	0	0	0	0.3264	#NULL!	98	98	1	0	0	0	1	0	0
1	1	1	2	3	0	3	4	1	0	0	0	0	0.474429	1	1	1550	2	0	0	0	1	0	0
1	1	1	2	3	0	3	4	1	0	0	0	0	0.516819	#NULL!	2	98	2	0	0	#NULL!	1	0	0
1	1	1	2	3	0	3	4	1	0	0	0	0	0.544982	#NULL!	2	98	2	0	0	0	1	0	0
1	1	1	2	3	0	3	4	1	0	1	0	0	0.3264	1	98	500	2	0	0	0	1	0	0
1	1	1	2	3	0	3	4	1	0	1	0	0	0.338954	#NULL!	2	98	2	1	0	0	1	0	0
1	1	1	2	3	0	3	4	1	0	1	0	0	0.516819	1	2	200	2	0	0	0	2	0	1
1	1	1	2	3	0	3	4	1	0	1	0	0	0.627093	1	1	25000	2	0	0	0	1	0	0
1	1	1	2	3	0	3	4	2	0	0	0	0	0.215836	#NULL!	2	14000	2	0	1	#NULL!	2	0	0
1	1	1	2	3	0	3	4	2	0	0	0	0	0.446335	#NULL!	2	98	2	0	1	#NULL!	2	0	0
1	1	1	2	3	0	3	4	2	0	0	0	0	0.474429	2	2	5000	3	0	1	0	1	0	0
1	1	1	2	3	0	3	4	2	0	0	0	0	0.846511	#NULL!	2	5000	2	0	1	#NULL!	1	0	0
1	1	1	2	3	0	3	4	2	0	1	0	0	0.530925	#NULL!	2	3000	2	0	1	0	1	0	0
1	1	1	2	3	0	3	4	2	0	1	0	0	0.653143	#NULL!	2	6000	2	0	1	0	1	0	0
1	1	1	2	3	0	3	4	2	0	1	0	0	0.653143	#NULL!	2	98	2	0	1	0	1	0	0
1	1	1	2	3	0	3	4	2	0	1	0	0	0.806074	1	2	15000	2	1	1	0	1	0	0
1	1	1	2	3	0	3	5	1	0	1	0	0	0.39133	#NULL!	2	1000	2	0	0	0	1	0	0
1	1	1	2	3	0	3	5	1	0	1	0	0	0.516819	#NULL!	2	300	2	0	0	0	1	0	0
1	1	1	2	3	0	3	5	1	0	1	0	0	0.600284	#NULL!	2	500	2	0	0	0	1	0	0
1	1	1	2	3	0	3	5	1	1	0	0	0	0.206418	2	2	4000	2	0	0	#NULL!	1	0	0
1	1	1	2	3	0	3	5	1	1	0	0	0	0.235595	#NULL!	2	4000	3	0	0	#NULL!	1	0	0
1	1	1	2	3	0	3	5	1	1	0	0	0	0.71416	#NULL!	98	3250	2	0	0	#NULL!	1	0	0
1	1	1	2	3	0	3	5	1	1	0	1	0	0.110867	#NULL!	2	200	2	0	0	0	2	0	0
1	1	1	2	3	0	3	5	1	1	1	0	0	0.338954	3	2	1500	2	0	0	0	2	0	0
1	1	1	2	3	0	3	5	2	0	0	0	0	0.245933	2	2	2000	3	0	1	0	1	0	0
1	1	1	2	3	0	3	5	2	0	1	0	0	0.653143	#NULL!	2	30000	2	0	1	0	1	0	0
1	1	1	2	3	0	3	6	1	1	0	0	0	0.39133	#NULL!	2	1750	2	0	0	0	1	0	0
1	1	1	2	3	0	3	6	1	1	1	0	0	0.105413	2	2	5000	3	1	0	0	2	0	1
1	1	1	2	3	0	3	6	2	0	1	0	0	0.338954	#NULL!	2	3000	2	0	1	0	2	0	0
1	1	1	2	3	1	3	0	0	0	1	0	0	0.725564	#NULL!	2	8000	2	1	0	0	1	1	0
1	1	1	2	3	1	3	0	0	0	1	0	0	0.747505	1	2	2500	2	0	0	0	1	1	0
1	1	1	2	3	1	3	1	0	0	0	0	0	0.0952125	#NULL!	2	10000	2	0	0	#NULL!	2	1	1
1	1	1	2	3	1	3	1	0	0	0	0	0	0.640221	2	2	3000	2	0	0	0	1	1	0
1	1	1	2	3	1	3	1	0	0	0	0	0	0.690521	1	2	6000	2	0	0	0	1	1	0
1	1	1	2	3	1	3	1	0	0	1	0	0	0.338954	1	2	5000	4	1	0	0	1	1	0
1	1	1	2	3	1	3	1	0	0	1	0	0	0.41858	1	2	3000	2	0	0	0	1	0	0
1	1	1	2	3	1	3	1	1	0	0	0	0	0.702476	1	98	3500	2	1	0	0	1	0	0
1	1	1	2	3	1	3	1	1	0	1	0	0	0.197307	1	2	98	2	0	0	0	2	0	0
1	1	1	2	3	1	3	1	1	0	1	0	0	0.41858	2	2	1000	2	0	0	0	1	1	0
1	1	1	2	3	1	3	1	1	0	1	0	0	0.678307	#NULL!	2	4000	2	0	0	0	1	1	0
1	1	1	2	3	1	3	1	1	0	1	1	0	0.572861	2	2	1000	2	1	0	0	1	1	0
1	1	1	2	3	1	3	2	0	0	0	0	0	0.0534676	#NULL!	1	1000	2	0	0	#NULL!	2	0	0
1	1	1	2	3	1	3	2	0	0	0	0	0	0.245933	#NULL!	2	2500	2	0	0	#NULL!	1	0	0
1	1	1	2	3	1	3	2	0	0	0	0	0	0.267507	2	2	3000	2	0	0	#NULL!	1	1	0
1	1	1	2	3	1	3	2	0	0	0	0	0	0.338954	#NULL!	2	1000	2	0	0	#NULL!	2	0	0
1	1	1	2	3	1	3	2	0	0	0	1	0	0.148988	#NULL!	2	2500	2	0	0	0	2	0	0
1	1	1	2	3	1	3	2	0	0	1	0	0	0.180002	2	2	4000	4	0	0	0	2	1	0
1	1	1	2	3	1	3	2	0	0	1	0	0	0.235595	2	1	1000	4	0	0	1	3	1	0
1	1	1	2	3	1	3	2	0	0	1	0	0	0.267507	1	98	600	2	0	0	0	1	0	0
1	1	1	2	3	1	3	2	0	0	1	0	0	0.474429	1	2	1000	2	0	0	0	2	1	0
1	1	1	2	3	1	3	2	0	0	1	1	0	0.338954	1	2	98	3	0	0	0	2	0	0
1	1	1	2	3	1	3	2	1	0	0	0	0	0.197307	1	2	5000	2	0	0	0	1	1	0
1	1	1	2	3	1	3	2	1	0	0	0	0	0.558968	#NULL!	2	6000	2	0	0	0	1	1	0
1	1	1	2	3	1	3	2	1	0	0	0	0	0.558968	#NULL!	2	7000	2	0	0	0	1	1	0
1	1	1	2	3	1	3	2	1	0	0	0	0	0.678307	1	2	7000	2	0	0	0	1	1	0
1	1	1	2	3	1	3	2	1	0	0	0	0	0.806074	#NULL!	2	6000	3	0	0	0	1	1	0
1	1	1	2	3	1	3	2	1	0	0	1	0	0.613775	#NULL!	2	2000	2	0	0	#NULL!	1	0	0
1	1	1	2	3	1	3	2	1	0	1	0	0	0.0697239	2	2	7000	4	0	0	0	2	1	0
1	1	1	2	3	1	3	2	1	0	1	0	0	0.41858	2	2	7000	2	1	0	0	2	1	0
1	1	1	2	3	1	3	2	1	0	1	0	0	0.46035	#NULL!	2	3000	2	0	0	0	1	0	0
1	1	1	2	3	1	3	2	1	0	1	0	0	0.46035	3	2	6000	2	0	0	0	1	1	0
1	1	1	2	3	1	3	2	1	0	1	0	0	0.640221	1	2	500	2	0	0	0	1	1	0
1	1	1	2	3	1	3	2	1	0	1	1	0	0.46035	1	2	4500	2	0	0	0	1	0	0
1	1	1	2	3	1	3	2	2	0	0	0	0	0.71416	1	2	98	2	0	1	0	1	1	0
1	1	1	2	3	1	3	3	0	0	0	0	0	0.0952125	2	2	500	2	0	0	0	2	1	0
1	1	1	2	3	1	3	3	0	0	0	0	0	0.235595	#NULL!	2	2000	2	0	0	#NULL!	1	1	0
1	1	1	2	3	1	3	3	0	0	0	0	0	0.245933	2	2	98	4	1	0	#NULL!	2	0	0
1	1	1	2	3	1	3	3	0	0	0	0	0	0.640221	2	1	2000	2	0	0	0	1	0	0
1	1	1	2	3	1	3	3	0	0	0	1	0	0.446335	#NULL!	2	100	2	0	0	0	1	0	0
1	1	1	2	3	1	3	3	1	0	0	0	0	0.256572	1	2	850	2	0	0	0	1	0	0
1	1	1	2	3	1	3	3	1	0	0	0	0	0.256572	1	1	5000	2	0	0	0	1	1	0
1	1	1	2	3	1	3	3	1	0	0	0	0	0.364742	2	2	3000	2	0	0	1	1	1	0
1	1	1	2	3	1	3	3	1	0	0	0	0	0.474429	#NULL!	2	1000	2	0	0	0	1	0	0
1	1	1	2	3	1	3	3	1	0	0	0	0	0.653143	#NULL!	2	4500	1	0	0	#NULL!	1	0	0
1	1	1	2	3	1	3	3	1	0	0	1	0	0.215836	#NULL!	1	3000	2	0	0	0	2	0	0
1	1	1	2	3	1	3	3	1	0	1	0	0	0.105413	1	1	3000	3	1	0	0	2	1	0
1	1	1	2	3	1	3	3	1	0	1	0	0	0.235595	1	1	6000	2	0	0	0	2	1	0
1	1	1	2	3	1	3	3	1	0	1	0	0	0.314089	2	2	2000	3	0	0	0	2	1	0
1	1	1	2	3	1	3	3	1	0	1	0	0	0.338954	#NULL!	2	3000	2	0	0	0	1	1	0
1	1	1	2	3	1	3	3	1	0	1	0	0	0.640221	1	2	2000	2	0	0	0	1	1	0
1	1	1	2	3	1	3	3	1	0	1	0	0	0.653143	3	2	3000	2	0	0	1	1	1	0
1	1	1	2	3	1	3	3	2	0	1	0	0	0.516819	1	2	4000	2	1	1	0	2	0	0
1	1	1	2	3	1	3	4	0	1	0	0	0	0.3264	#NULL!	2	3000	2	0	0	#NULL!	2	1	0
1	1	1	2	3	1	3	4	0	1	1	0	0	0.600284	2	1	3000	2	0	0	0	1	0	0
1	1	1	2	3	1	3	4	1	0	0	0	0	0.46035	#NULL!	1	5000	3	0	0	#NULL!	1	0	0
1	1	1	2	3	1	3	4	1	0	0	1	0	0.141958	1	2	1000	2	0	0	0	2	0	0
1	1	1	2	3	1	3	4	1	0	1	0	0	0.171805	1	1	1000	2	0	0	0	1	1	0
1	1	1	2	3	1	3	4	1	1	0	0	0	0.0328388	#NULL!	2	1000	2	0	0	#NULL!	2	0	0
1	1	1	2	3	1	3	4	1	1	1	0	0	0.377944	3	1	3000	2	0	0	0	2	0	1
1	1	1	2	3	1	3	4	1	1	1	0	0	0.446335	2	1	10000	2	0	0	0	2	0	0
1	1	1	2	3	1	3	4	2	0	0	0	0	0.3264	#NULL!	2	98	2	0	1	#NULL!	2	0	0
1	1	1	2	3	1	3	4	2	0	0	0	0	0.544982	2	2	10000	2	1	1	0	1	1	0
1	1	1	2	3	1	3	4	2	0	0	1	0	0.156302	1	98	4000	4	0	1	0	2	0	0
1	1	1	2	3	1	3	4	2	0	1	0	0	0.0661435	2	2	1500	4	0	1	0	2	0	0
1	1	1	2	3	1	3	5	1	0	1	0	0	0.432404	2	2	3000	3	0	0	0	1	1	0
1	1	1	2	3	1	3	5	2	0	1	0	0	0.0564033	1	2	5000	2	0	1	0	2	0	0
1	1	1	2	3	1	3	5	2	0	1	0	0	0.245933	#NULL!	2	98	2	1	1	0	2	1	0
1	1	1	2	3	1	3	6	1	1	0	0	0	0.148988	1	2	1500	2	0	0	0	1	0	0
1	1	1	2	3	1	3	6	1	1	0	0	0	0.180002	1	2	6000	2	1	0	0	1	1	0
1	1	1	2	3	1	3	6	2	0	1	0	0	0.474429	2	2	1500	2	0	1	0	1	1	0
1	1	1	2	3	1	3	6	2	1	1	0	0	0.267507	1	1	1500	2	1	1	0	1	1	0
1	1	1	3	1	0	1	5	1	1	0	0	0	0.163906	2	1	8500	#NULL!	0	0	#NULL!	#NULL!	1	0
1	1	1	3	1	0	2	4	1	0	0	0	0	0.267507	1	2	1000	2	0	0	0	2	0	0
1	1	1	3	1	0	3	0	0	0	1	0	0	0.0627345	1	2	500	2	0	0	0	2	0	0
1	1	1	3	1	0	3	0	0	0	1	0	0	0.290246	#NULL!	2	1000	2	0	0	0	2	0	0
1	1	1	3	1	0	3	0	0	0	1	0	0	0.747505	1	2	3000	2	0	0	0	2	0	0
1	1	1	3	1	0	3	0	0	0	1	0	0	0.75803	#NULL!	2	800	2	0	0	0	1	0	0
1	1	1	3	1	0	3	0	0	0	1	1	0	0.640221	1	2	1000	2	0	0	0	1	0	0
1	1	1	3	1	0	3	1	0	0	0	0	0	0.3264	1	2	800	2	0	0	0	1	0	0
1	1	1	3	1	0	3	1	0	0	1	0	0	0.116566	1	2	98	2	1	0	0	2	0	0
1	1	1	3	1	0	3	1	0	0	1	0	0	0.163906	#NULL!	2	2000	2	1	0	0	1	0	0
1	1	1	3	1	0	3	1	0	0	1	0	0	0.364742	#NULL!	2	2000	2	0	0	0	2	0	0
1	1	1	3	1	0	3	1	0	0	1	0	0	0.613775	2	1	1000	2	0	0	0	1	1	0
1	1	1	3	1	0	3	1	0	0	1	0	0	0.665843	1	2	98	2	0	0	0	1	1	0
1	1	1	3	1	0	3	1	0	0	1	0	0	0.736682	1	2	3000	2	1	0	0	1	0	0
1	1	1	3	1	0	3	1	0	0	1	0	0	0.75803	1	2	1000	2	1	0	0	1	0	0
1	1	1	3	1	0	3	1	1	0	0	0	0	0.488548	1	2	1500	2	0	0	0	1	0	0
1	1	1	3	1	0	3	1	1	0	1	0	0	0.0904505	1	2	4000	4	0	0	0	3	0	0
1	1	1	3	1	0	3	1	1	0	1	0	0	0.432404	1	2	400	2	1	0	0	2	0	0
1	1	1	3	1	0	3	1	1	0	1	0	0	0.725564	#NULL!	2	2000	2	1	0	0	1	0	0
1	1	1	3	1	0	3	1	1	0	1	1	0	0.141958	#NULL!	1	1000	2	0	0	0	1	0	0
1	1	1	3	1	0	3	2	0	0	0	0	0	0.0952125	1	2	500	2	0	0	0	2	0	0
1	1	1	3	1	0	3	2	0	0	0	0	0	0.58664	#NULL!	2	100	2	0	0	0	2	0	0
1	1	1	3	1	0	3	2	0	0	1	0	0	0.105413	#NULL!	2	98	2	0	0	0	2	0	0
1	1	1	3	1	0	3	2	0	0	1	0	0	0.245933	#NULL!	2	1500	2	0	0	0	2	0	0
1	1	1	3	1	0	3	2	0	0	1	0	0	0.245933	1	2	1000	2	1	0	0	1	0	0
1	1	1	3	1	0	3	2	0	0	1	0	0	0.3264	#NULL!	2	2000	4	0	0	0	2	0	0
1	1	1	3	1	0	3	2	0	0	1	0	0	0.46035	#NULL!	2	98	2	0	0	0	2	0	0
1	1	1	3	1	0	3	2	0	0	1	0	0	0.46035	1	2	98	2	0	0	0	1	1	0
1	1	1	3	1	0	3	2	0	0	1	0	0	0.488548	#NULL!	2	1000	2	0	0	0	1	0	0
1	1	1	3	1	0	3	2	0	0	1	0	0	0.544982	1	2	1000	2	1	0	0	1	0	0
1	1	1	3	1	0	3	2	1	0	0	0	0	0.267507	1	98	98	4	1	0	0	3	1	0
1	1	1	3	1	0	3	2	1	0	0	0	0	0.432404	#NULL!	1	200	2	0	0	0	1	1	0
1	1	1	3	1	0	3	2	1	0	0	0	0	0.446335	1	2	98	4	0	0	0	1	0	0
1	1	1	3	1	0	3	2	1	0	0	0	0	0.75803	#NULL!	1	500	2	0	0	0	1	0	0
1	1	1	3	1	0	3	2	1	0	1	0	0	0.225562	#NULL!	2	1200	2	0	0	0	1	0	0
1	1	1	3	1	0	3	2	1	0	1	0	0	0.256572	1	2	98	2	0	0	0	1	0	0
1	1	1	3	1	0	3	2	1	0	1	0	0	0.302034	1	2	1500	2	0	0	0	1	1	0
1	1	1	3	1	0	3	2	1	0	1	0	0	0.544982	1	1	500	2	0	0	0	1	0	0
1	1	1	3	1	0	3	2	1	0	1	0	0	0.665843	#NULL!	2	500	2	0	0	0	1	0	0
1	1	1	3	1	0	3	2	1	0	1	1	0	0.171805	#NULL!	2	98	2	1	0	0	2	0	0
1	1	1	3	1	0	3	2	2	0	1	0	0	0.377944	#NULL!	2	1000	2	0	1	0	1	0	0
1	1	1	3	1	0	3	2	2	0	1	0	0	0.725564	#NULL!	2	1000	2	0	1	0	1	0	0
1	1	1	3	1	0	3	2	2	0	1	0	0	0.75803	#NULL!	2	2000	2	0	1	0	1	0	0
1	1	1	3	1	0	3	2	2	0	1	0	0	0.778168	2	2	5000	2	1	1	0	1	0	0
1	1	1	3	1	0	3	3	0	0	0	0	0	0.3264	#NULL!	2	500	2	0	0	0	1	0	0
1	1	1	3	1	0	3	3	0	0	1	0	0	0.0904505	1	1	3000	2	0	0	0	1	0	0
1	1	1	3	1	0	3	3	0	0	1	0	0	0.156302	2	2	15000	2	1	0	0	1	0	0
1	1	1	3	1	0	3	3	0	0	1	0	0	0.404882	#NULL!	2	500	2	0	0	0	1	0	0
1	1	1	3	1	0	3	3	0	1	0	0	0	0.180002	1	2	500	2	0	0	#NULL!	2	0	0
1	1	1	3	1	0	3	3	0	1	1	0	0	0.302034	#NULL!	2	1000	2	0	0	0	1	0	0
1	1	1	3	1	0	3	3	1	0	0	0	0	0.0627345	1	2	1000	2	0	0	0	2	0	0
1	1	1	3	1	0	3	3	1	0	0	0	0	0.278734	#NULL!	2	3000	2	1	0	0	2	0	0
1	1	1	3	1	0	3	3	1	0	0	0	0	0.39133	1	2	1000	2	0	0	0	1	0	0
1	1	1	3	1	0	3	3	1	0	0	0	0	0.702476	1	2	98	2	0	0	0	1	0	0
1	1	1	3	1	0	3	3	1	0	0	0	0	0.778168	#NULL!	2	98	2	0	0	#NULL!	1	0	0
1	1	1	3	1	0	3	3	1	0	1	0	0	0.171805	1	2	500	2	0	0	0	1	0	0
1	1	1	3	1	0	3	3	1	0	1	0	0	0.338954	1	1	2000	2	0	0	0	2	0	0
1	1	1	3	1	0	3	3	1	0	1	0	0	0.377944	#NULL!	2	98	2	0	0	0	2	0	0
1	1	1	3	1	0	3	3	1	0	1	0	0	0.41858	1	2	500	2	0	0	0	1	0	0
1	1	1	3	1	0	3	3	1	0	1	0	0	0.46035	#NULL!	2	1000	4	0	0	0	2	0	0
1	1	1	3	1	0	3	3	1	0	1	0	0	0.600284	1	1	400	2	0	0	0	1	0	0
1	1	1	3	1	0	3	3	1	0	1	0	0	0.678307	#NULL!	2	1500	2	1	0	0	1	0	0
1	1	1	3	1	0	3	3	2	0	0	0	0	0.736682	1	2	98	2	0	1	0	1	0	0
1	1	1	3	1	0	3	3	2	0	0	0	0	0.806074	#NULL!	2	2000	2	0	1	#NULL!	1	1	0
1	1	1	3	1	0	3	3	2	0	1	0	0	0.188502	2	1	3000	2	0	1	0	1	0	0
1	1	1	3	1	0	3	3	2	0	1	0	0	0.206418	1	1	5000	2	1	1	0	1	0	0
1	1	1	3	1	0	3	3	2	0	1	0	0	0.474429	2	2	98	2	1	1	0	1	1	0
1	1	1	3	1	0	3	4	0	1	0	0	0	0.0346834	#NULL!	1	98	2	0	0	#NULL!	3	0	0
1	1	1	3	1	0	3	4	0	1	1	0	0	0.110867	2	2	8000	3	1	0	0	2	1	0
1	1	1	3	1	0	3	4	1	0	0	0	0	0.188502	#NULL!	2	98	2	0	0	#NULL!	1	0	0
1	1	1	3	1	0	3	4	1	0	0	0	0	0.488548	#NULL!	2	10000	3	0	0	0	1	0	0
1	1	1	3	1	0	3	4	1	0	1	0	0	0.122518	#NULL!	2	98	2	0	0	0	2	0	0
1	1	1	3	1	0	3	4	1	0	1	0	0	0.46035	#NULL!	2	10000	2	0	0	0	1	0	0
1	1	1	3	1	0	3	4	1	1	0	0	0	0.156302	1	2	500	2	0	0	0	1	0	0
1	1	1	3	1	0	3	4	1	1	0	0	0	0.256572	#NULL!	1	200	2	0	0	#NULL!	2	0	0
1	1	1	3	1	0	3	4	1	1	0	0	0	0.516819	1	2	3000	2	0	0	0	1	1	0
1	1	1	3	1	0	3	4	1	1	1	0	0	0.446335	1	2	500	2	0	0	0	1	0	0
1	1	1	3	1	0	3	4	1	1	1	0	0	0.747505	#NULL!	2	1500	2	1	0	0	1	0	0
1	1	1	3	1	0	3	4	2	0	0	0	0	0.0734829	#NULL!	1	1000	2	0	1	#NULL!	2	0	0
1	1	1	3	1	0	3	4	2	0	0	0	0	0.814763	#NULL!	2	2000	2	0	1	0	1	0	0
1	1	1	3	1	0	3	4	2	0	0	1	0	0.377944	1	2	2000	2	1	1	0	2	0	0
1	1	1	3	1	0	3	4	2	0	1	0	0	0.215836	1	2	3000	2	0	1	0	2	1	0
1	1	1	3	1	0	3	4	2	0	1	0	0	0.516819	1	2	98	2	1	1	0	2	1	0
1	1	1	3	1	0	3	4	2	0	1	0	0	0.678307	1	2	1000	2	1	1	0	1	0	0
1	1	1	3	1	0	3	4	3	0	0	0	0	0.736682	1	2	800	2	0	1	0	1	0	0
1	1	1	3	1	0	3	4	3	0	1	0	0	0.156302	1	2	1500	4	0	1	0	2	0	0
1	1	1	3	1	0	3	4	3	0	1	0	0	0.75803	1	2	800	2	0	1	0	1	0	0
1	1	1	3	1	0	3	5	0	1	0	0	0	0.105413	#NULL!	2	98	2	0	0	0	2	0	0
1	1	1	3	1	0	3	5	1	0	0	0	0	0.171805	#NULL!	2	1500	2	0	0	0	2	0	0
1	1	1	3	1	0	3	5	1	0	1	0	0	0.0564033	#NULL!	2	1000	2	0	0	0	2	0	0
1	1	1	3	1	0	3	5	1	0	1	0	0	0.171805	#NULL!	2	1000	2	0	0	0	2	0	0
1	1	1	3	1	0	3	5	1	1	0	0	0	0.0661435	1	2	500	2	0	0	#NULL!	2	0	1
1	1	1	3	1	0	3	5	1	1	0	1	0	0.0564033	1	2	99	2	0	0	0	2	0	0
1	1	1	3	1	0	3	5	1	1	1	0	0	0.572861	1	2	1000	2	0	0	0	2	0	0
1	1	1	3	1	0	3	5	1	1	1	0	0	0.627093	2	2	10000	2	0	0	0	1	0	0
1	1	1	3	1	0	3	5	2	0	1	0	0	0.3264	#NULL!	2	2000	2	0	1	0	2	0	0
1	1	1	3	1	0	3	5	2	0	1	0	0	0.613775	#NULL!	1	800	2	0	1	0	1	0	0
1	1	1	3	1	0	3	5	2	1	1	0	0	0.377944	1	2	1500	2	0	1	0	2	0	0
1	1	1	3	1	0	3	5	3	0	0	1	0	0.0455031	#NULL!	2	5000	2	0	1	0	2	0	0
1	1	1	3	1	0	3	5	3	0	1	0	0	0.141958	1	2	1800	2	0	1	0	2	0	0
1	1	1	3	1	0	3	5	3	0	1	0	0	0.197307	#NULL!	2	2000	2	0	1	0	2	1	0
1	1	1	3	1	0	3	5	3	0	1	0	0	0.747505	#NULL!	2	4000	2	0	1	0	1	0	0
1	1	1	3	1	0	3	6	1	1	0	0	0	0.0506765	#NULL!	98	99	2	0	0	0	2	0	0
1	1	1	3	1	0	3	6	1	1	1	0	0	0.163906	#NULL!	1	2000	2	0	0	0	2	0	0
1	1	1	3	1	0	3	6	2	1	1	0	0	0.141958	#NULL!	1	7000	2	0	1	0	2	0	0
1	1	1	3	1	0	3	6	2	1	1	0	0	0.41858	#NULL!	2	1000	2	0	1	0	2	0	0
1	1	1	3	1	0	3	6	2	1	1	0	0	0.516819	1	2	1000	2	0	1	0	1	0	0
1	1	1	3	1	0	3	6	3	0	0	0	0	0.135207	#NULL!	2	2000	2	0	1	0	1	0	0
1	1	1	3	1	0	3	7	2	1	0	0	0	0.267507	1	2	5000	3	0	1	0	2	1	0
1	1	1	3	1	0	3	7	2	1	0	1	0	0.0431088	#NULL!	2	2000	2	0	1	0	3	0	0
1	1	1	3	1	0	3	7	3	1	0	0	0	0.432404	1	1	7000	2	0	1	0	1	0	0
1	1	1	3	1	1	1	1	1	0	1	0	0	0.180002	1	1	7000	4	0	0	1	2	1	1
1	1	1	3	1	1	1	2	2	0	1	0	0	0.290246	2	2	6000	3	0	1	1	2	1	1
1	1	1	3	1	1	1	3	1	0	1	0	0	0.197307	2	1	10000	3	0	0	0	2	1	1
1	1	1	3	1	1	1	4	0	0	0	0	0	0.0455031	2	2	99	2	0	0	#NULL!	2	1	1
1	1	1	3	1	1	1	4	1	0	0	0	0	0.432404	1	2	7900	2	0	0	0	2	1	0
1	1	1	3	1	1	1	4	1	0	1	0	0	0.0506765	2	1	5000	4	1	0	0	2	1	1
1	1	1	3	1	1	1	4	1	0	1	1	0	0.0661435	1	2	3000	2	1	0	0	2	0	1
1	1	1	3	1	1	1	4	2	0	1	1	0	0.105413	2	2	3000	2	1	1	1	2	1	1
1	1	1	3	1	1	1	5	0	1	0	0	0	0.0734829	3	1	2000	2	0	0	#NULL!	2	1	0
1	1	1	3	1	1	1	5	1	1	1	1	0	0.163906	2	2	8000	2	0	0	0	2	1	0
1	1	1	3	1	1	1	6	2	1	1	0	0	0.188502	2	1	16400	4	0	1	1	2	1	1
1	1	1	3	1	1	1	6	3	0	1	0	0	0.0455031	2	1	15000	4	0	1	1	2	1	1
1	1	1	3	1	1	1	6	3	0	1	0	0	0.736682	1	2	12000	2	0	1	1	1	1	1
1	1	1	3	1	1	1	7	3	1	1	0	0	0.0734829	2	2	15000	2	1	1	1	2	1	1
1	1	1	3	1	1	1	8	3	1	1	0	0	0.197307	2	2	10000	4	0	1	0	2	1	1
1	1	1	3	1	1	2	1	0	0	1	0	0	0.377944	2	2	98	2	1	0	0	1	1	0
1	1	1	3	1	1	2	2	1	0	1	1	0	0.814763	1	2	1200	2	1	0	0	2	1	0
1	1	1	3	1	1	2	3	1	0	1	0	0	0.665843	2	2	2500	2	1	0	0	1	1	0
1	1	1	3	1	1	2	5	1	0	1	0	0	0.0661435	1	2	8000	2	1	0	0	2	1	0
1	1	1	3	1	1	2	5	1	1	0	0	0	0.446335	1	1	3000	2	0	0	#NULL!	1	1	1
1	1	1	3	1	1	2	5	3	0	0	0	0	0.135207	1	2	10000	3	0	1	0	1	1	0
1	1	1	3	1	1	2	8	2	1	0	1	0	0.0904505	2	2	20000	2	0	1	0	2	0	0
1	1	1	3	1	1	2	9	3	1	0	0	0	0.0480237	2	2	60000	4	0	1	1	2	1	1
1	1	1	3	1	1	3	0	0	0	0	0	0	0.225562	#NULL!	1	1000	2	0	0	#NULL!	1	0	0
1	1	1	3	1	1	3	0	0	0	0	1	0	0.141958	1	1	500	2	0	0	0	2	1	0
1	1	1	3	1	1	3	0	0	0	1	0	0	0.163906	1	2	3000	4	1	0	0	2	1	0
1	1	1	3	1	1	3	0	0	0	1	0	0	0.290246	#NULL!	2	3000	2	0	0	0	2	1	0
1	1	1	3	1	1	3	0	0	0	1	0	0	0.516819	#NULL!	2	6000	2	0	0	0	2	1	0
1	1	1	3	1	1	3	0	0	0	1	0	0	0.627093	1	2	1500	2	0	0	0	2	1	0
1	1	1	3	1	1	3	0	0	0	1	1	0	0.768252	1	2	5000	2	0	0	0	1	1	0
1	1	1	3	1	1	3	1	0	0	0	0	0	0.245933	1	1	4500	2	0	0	0	1	1	0
1	1	1	3	1	1	3	1	0	0	0	0	0	0.256572	1	2	98	2	0	0	0	2	1	0
1	1	1	3	1	1	3	1	0	0	0	0	0	0.377944	1	2	600	2	0	0	0	1	0	0
1	1	1	3	1	1	3	1	0	0	0	0	0	0.806074	1	2	6000	2	0	0	#NULL!	1	1	0
1	1	1	3	1	1	3	1	0	0	0	0	0	0.831231	2	2	5000	2	0	0	#NULL!	1	1	0
1	1	1	3	1	1	3	1	0	0	1	0	0	0.110867	2	2	4500	2	1	0	0	2	1	0
1	1	1	3	1	1	3	1	0	0	1	0	0	0.188502	1	2	8000	4	0	0	0	2	1	0
1	1	1	3	1	1	3	1	0	0	1	0	0	0.245933	#NULL!	2	1000	2	1	0	0	1	0	0
1	1	1	3	1	1	3	1	0	0	1	0	0	0.314089	1	1	10000	2	1	0	0	1	0	0
1	1	1	3	1	1	3	1	0	0	1	0	0	0.3264	#NULL!	2	98	3	0	0	0	2	0	0
1	1	1	3	1	1	3	1	0	0	1	0	0	0.46035	1	2	98	2	0	0	0	2	1	0
1	1	1	3	1	1	3	1	0	0	1	1	0	0.206418	1	2	5000	2	0	0	0	2	1	0
1	1	1	3	1	1	3	1	0	0	1	1	0	0.516819	1	2	98	2	0	0	0	1	1	0
1	1	1	3	1	1	3	1	1	0	0	0	0	0.085904	1	2	6000	4	0	0	0	3	1	0
1	1	1	3	1	1	3	1	1	0	0	0	0	0.225562	1	2	1500	2	0	0	0	1	1	0
1	1	1	3	1	1	3	1	1	0	0	0	0	0.488548	1	1	3000	2	0	0	0	1	1	0
1	1	1	3	1	1	3	1	1	0	0	0	0	0.516819	1	98	2000	2	0	0	0	1	1	0
1	1	1	3	1	1	3	1	1	0	0	0	0	0.678307	#NULL!	2	5600	2	0	0	0	1	1	0
1	1	1	3	1	1	3	1	1	0	1	0	0	0.0661435	1	98	6000	2	0	0	0	3	1	0
1	1	1	3	1	1	3	1	1	0	1	0	0	0.0734829	2	2	6000	2	0	0	0	2	1	0
1	1	1	3	1	1	3	1	1	0	1	0	0	0.110867	2	2	5000	2	0	0	1	2	1	0
1	1	1	3	1	1	3	1	1	0	1	0	0	0.171805	1	2	2000	2	0	0	0	2	1	0
1	1	1	3	1	1	3	1	1	0	1	0	0	0.215836	1	2	6000	2	1	0	0	2	0	1
1	1	1	3	1	1	3	1	1	0	1	0	0	0.225562	1	2	500	2	0	0	0	2	1	0
1	1	1	3	1	1	3	1	1	0	1	0	0	0.267507	1	2	2000	2	0	0	0	2	1	0
1	1	1	3	1	1	3	1	1	0	1	0	0	0.338954	1	2	5600	2	0	0	0	2	1	0
1	1	1	3	1	1	3	1	1	0	1	0	0	0.364742	2	2	8000	2	0	0	0	1	1	0
1	1	1	3	1	1	3	1	1	0	1	0	0	0.600284	1	2	2500	2	1	0	0	1	1	0
1	1	1	3	1	1	3	1	1	0	1	0	0	0.627093	1	2	98	2	0	0	0	1	1	0
1	1	1	3	1	1	3	1	1	0	1	0	0	0.653143	1	2	500	2	0	0	0	1	0	0
1	1	1	3	1	1	3	1	1	0	1	0	0	0.665843	1	1	98	2	1	0	0	1	1	0
1	1	1	3	1	1	3	1	1	0	1	1	0	0.215836	1	1	6000	2	0	0	0	1	1	0
1	1	1	3	1	1	3	1	1	0	1	1	0	0.225562	2	2	5000	2	1	0	0	2	1	1
1	1	1	3	1	1	3	1	1	0	1	1	0	0.302034	1	2	2000	2	0	0	0	2	1	0
1	1	1	3	1	1	3	2	0	0	0	0	0	0.0627345	2	1	7000	2	1	0	#NULL!	2	1	1
1	1	1	3	1	1	3	2	0	0	0	0	0	0.171805	1	2	4000	4	0	0	0	1	0	0
1	1	1	3	1	1	3	2	0	0	0	0	0	0.215836	2	1	6000	2	0	0	#NULL!	1	1	0
1	1	1	3	1	1	3	2	0	0	0	0	0	0.225562	1	2	5000	2	0	0	#NULL!	2	1	0
1	1	1	3	1	1	3	2	0	0	0	0	0	0.600284	1	1	6000	2	0	0	0	1	1	0
1	1	1	3	1	1	3	2	0	0	0	0	0	0.665843	1	1	98	2	1	0	#NULL!	2	1	0
1	1	1	3	1	1	3	2	0	0	0	0	0	0.71416	1	2	98	2	0	0	#NULL!	1	1	0
1	1	1	3	1	1	3	2	0	0	1	0	0	0.110867	2	2	5000	2	0	0	0	2	1	0
1	1	1	3	1	1	3	2	0	0	1	0	0	0.135207	1	1	500	2	1	0	0	1	1	0
1	1	1	3	1	1	3	2	0	0	1	0	0	0.215836	1	2	2000	2	0	0	0	2	0	0
1	1	1	3	1	1	3	2	0	0	1	0	0	0.215836	1	2	4000	4	1	0	0	3	1	0
1	1	1	3	1	1	3	2	0	0	1	0	0	0.278734	1	2	2000	2	0	0	0	1	1	0
1	1	1	3	1	1	3	2	0	0	1	0	0	0.314089	1	1	12000	2	0	0	0	1	1	0
1	1	1	3	1	1	3	2	0	0	1	0	0	0.338954	2	1	9000	2	0	0	1	2	1	0
1	1	1	3	1	1	3	2	0	0	1	0	0	0.35174	#NULL!	2	3000	2	0	0	0	2	1	0
1	1	1	3	1	1	3	2	0	0	1	0	0	0.404882	1	2	600	2	0	0	0	1	0	0
1	1	1	3	1	1	3	2	0	0	1	0	0	0.488548	#NULL!	2	2000	2	1	0	0	1	1	0
1	1	1	3	1	1	3	2	0	0	1	0	0	0.665843	1	2	500	2	1	0	0	1	1	0
1	1	1	3	1	1	3	2	0	0	1	0	0	0.75803	1	2	15000	3	0	0	0	1	0	0
1	1	1	3	1	1	3	2	1	0	0	0	0	0.116566	1	1	2000	4	0	0	0	2	1	0
1	1	1	3	1	1	3	2	1	0	0	0	0	0.141958	1	2	3000	4	0	0	#NULL!	1	1	0
1	1	1	3	1	1	3	2	1	0	0	0	0	0.377944	#NULL!	2	200	2	0	0	0	1	0	1
1	1	1	3	1	1	3	2	1	0	0	0	0	0.377944	1	2	1000	2	0	0	0	1	1	0
1	1	1	3	1	1	3	2	1	0	0	0	0	0.404882	1	2	20000	2	0	0	0	2	1	0
1	1	1	3	1	1	3	2	1	0	0	0	0	0.806074	1	2	8000	2	0	0	0	1	1	0
1	1	1	3	1	1	3	2	1	0	0	1	0	0.314089	1	2	2000	2	0	0	#NULL!	2	1	0
1	1	1	3	1	1	3	2	1	0	1	0	0	0.085904	2	2	10000	2	1	0	1	2	1	0
1	1	1	3	1	1	3	2	1	0	1	0	0	0.105413	1	2	400	4	0	0	0	3	0	0
1	1	1	3	1	1	3	2	1	0	1	0	0	0.180002	1	1	10000	3	0	0	0	3	1	0
1	1	1	3	1	1	3	2	1	0	1	0	0	0.256572	2	2	5000	2	1	0	0	2	1	0
1	1	1	3	1	1	3	2	1	0	1	0	0	0.3264	1	98	4500	2	0	0	1	2	0	1
1	1	1	3	1	1	3	2	1	0	1	0	0	0.338954	1	2	4000	2	0	0	0	2	1	1
1	1	1	3	1	1	3	2	1	0	1	0	0	0.488548	1	1	6000	2	0	0	0	1	1	0
1	1	1	3	1	1	3	2	1	0	1	0	0	0.502686	1	1	5000	3	0	0	0	2	1	0
1	1	1	3	1	1	3	2	1	0	1	0	0	0.502686	2	1	4000	4	1	0	0	3	1	0
1	1	1	3	1	1	3	2	1	0	1	0	0	0.516819	1	2	98	2	1	0	0	1	1	0
1	1	1	3	1	1	3	2	1	0	1	0	0	0.530925	1	2	98	2	1	0	0	1	1	0
1	1	1	3	1	1	3	2	1	0	1	0	0	0.544982	1	2	98	2	1	0	0	2	1	0
1	1	1	3	1	1	3	2	1	0	1	0	0	0.613775	1	2	4000	2	0	0	0	1	1	0
1	1	1	3	1	1	3	2	1	0	1	0	0	0.627093	1	2	200	2	0	0	0	1	1	0
1	1	1	3	1	1	3	2	1	0	1	0	0	0.640221	1	1	500	2	1	0	0	1	1	0
1	1	1	3	1	1	3	2	1	0	1	0	0	0.653143	1	2	1500	2	1	0	0	1	1	0
1	1	1	3	1	1	3	2	1	0	1	0	0	0.678307	1	2	1500	2	0	0	0	1	1	0
1	1	1	3	1	1	3	2	1	0	1	1	0	0.0661435	1	2	7000	2	0	0	0	3	1	0
1	1	1	3	1	1	3	2	1	0	1	1	0	0.141958	1	2	5000	4	1	0	0	2	1	0
1	1	1	3	1	1	3	2	1	0	1	1	0	0.163906	1	2	19000	2	0	0	0	2	1	0
1	1	1	3	1	1	3	2	1	0	1	1	0	0.35174	1	2	98	2	0	0	0	1	0	0
1	1	1	3	1	1	3	2	2	0	0	0	0	0.516819	#NULL!	2	3000	2	0	1	1	1	1	1
1	1	1	3	1	1	3	2	2	0	1	0	0	0.314089	1	2	2000	2	0	1	0	1	1	0
1	1	1	3	1	1	3	2	2	0	1	1	0	0.35174	1	2	6000	2	0	1	0	1	1	0
1	1	1	3	1	1	3	2	2	0	1	1	0	0.404882	1	2	2000	2	0	1	0	1	1	0
1	1	1	3	1	1	3	3	0	0	0	0	0	0.05949	#NULL!	2	500	3	0	0	0	2	0	0
1	1	1	3	1	1	3	3	0	0	0	0	0	0.0734829	1	1	800	2	0	0	#NULL!	2	1	0
1	1	1	3	1	1	3	3	0	0	0	0	0	0.197307	#NULL!	2	1000	2	0	0	#NULL!	2	1	0
1	1	1	3	1	1	3	3	0	0	0	0	0	0.3264	1	2	200	2	0	0	0	1	1	0
1	1	1	3	1	1	3	3	0	0	0	1	0	0.0564033	1	2	10000	2	0	0	#NULL!	3	1	0
1	1	1	3	1	1	3	3	0	0	0	1	0	0.188502	1	2	2000	2	0	0	#NULL!	2	1	0
1	1	1	3	1	1	3	3	0	0	1	0	0	0.105413	#NULL!	2	3000	2	0	0	0	2	1	0
1	1	1	3	1	1	3	3	0	0	1	0	0	0.105413	1	2	5000	2	0	0	0	1	1	0
1	1	1	3	1	1	3	3	0	0	1	0	0	0.156302	2	1	5000	2	0	0	0	2	1	0
1	1	1	3	1	1	3	3	0	0	1	0	0	0.225562	1	2	98	2	0	0	1	2	1	0
1	1	1	3	1	1	3	3	0	0	1	0	0	0.267507	1	2	4000	2	0	0	0	2	0	0
1	1	1	3	1	1	3	3	0	0	1	0	0	0.446335	1	2	2500	2	0	0	0	2	0	1
1	1	1	3	1	1	3	3	0	0	1	1	0	0.0506765	1	2	6000	2	1	0	0	3	1	0
1	1	1	3	1	1	3	3	0	0	1	1	0	0.100198	1	2	1500	2	0	0	0	3	1	0
1	1	1	3	1	1	3	3	0	0	1	1	0	0.432404	1	2	5000	2	0	0	0	1	1	0
1	1	1	3	1	1	3	3	0	1	1	0	0	0.0697239	1	2	4000	2	1	0	1	2	1	0
1	1	1	3	1	1	3	3	0	1	1	0	0	0.156302	2	1	6000	2	0	0	0	2	1	0
1	1	1	3	1	1	3	3	0	1	1	0	0	0.502686	2	2	10000	2	0	0	0	2	1	0
1	1	1	3	1	1	3	3	1	0	0	0	0	0.0904505	1	2	15000	2	0	0	0	2	1	1
1	1	1	3	1	1	3	3	1	0	0	0	0	0.163906	2	2	5000	4	0	0	0	2	1	0
1	1	1	3	1	1	3	3	1	0	0	0	0	0.404882	2	2	8000	3	0	0	0	2	1	0
1	1	1	3	1	1	3	3	1	0	0	0	0	0.502686	1	2	3000	2	1	0	#NULL!	1	0	0
1	1	1	3	1	1	3	3	1	0	0	0	0	0.627093	1	1	5000	2	0	0	0	1	1	0
1	1	1	3	1	1	3	3	1	0	0	0	0	0.653143	1	2	98	2	0	0	0	1	0	0
1	1	1	3	1	1	3	3	1	0	0	1	0	0.0534676	1	2	98	2	0	0	0	2	1	1
1	1	1	3	1	1	3	3	1	0	0	1	0	0.215836	1	2	800	2	0	0	#NULL!	2	0	0
1	1	1	3	1	1	3	3	1	0	0	1	0	0.377944	1	1	4000	2	0	0	0	2	1	0
1	1	1	3	1	1	3	3	1	0	1	0	0	0.0564033	2	2	5000	2	1	0	0	2	1	0
1	1	1	3	1	1	3	3	1	0	1	0	0	0.105413	2	2	5000	2	1	0	0	2	1	0
1	1	1	3	1	1	3	3	1	0	1	0	0	0.105413	2	1	10000	2	0	0	0	2	1	1
1	1	1	3	1	1	3	3	1	0	1	0	0	0.110867	1	2	1200	2	0	0	0	2	1	0
1	1	1	3	1	1	3	3	1	0	1	0	0	0.12873	2	1	6000	2	1	0	1	2	1	0
1	1	1	3	1	1	3	3	1	0	1	0	0	0.188502	1	2	98	2	0	0	0	3	1	0
1	1	1	3	1	1	3	3	1	0	1	0	0	0.197307	1	2	3000	2	0	0	0	1	1	0
1	1	1	3	1	1	3	3	1	0	1	0	0	0.235595	2	2	8000	2	0	0	0	1	1	0
1	1	1	3	1	1	3	3	1	0	1	0	0	0.245933	1	2	1000	2	0	0	0	1	1	0
1	1	1	3	1	1	3	3	1	0	1	0	0	0.256572	1	2	2000	2	0	0	0	2	1	0
1	1	1	3	1	1	3	3	1	0	1	0	0	0.302034	1	2	1500	2	1	0	0	2	1	0
1	1	1	3	1	1	3	3	1	0	1	0	0	0.314089	1	1	1000	2	0	0	0	2	1	0
1	1	1	3	1	1	3	3	1	0	1	0	0	0.488548	#NULL!	2	5000	2	0	0	0	1	1	0
1	1	1	3	1	1	3	3	1	0	1	0	0	0.530925	2	2	2500	2	0	0	0	2	1	0
1	1	1	3	1	1	3	3	1	0	1	0	0	0.725564	1	2	4000	2	0	0	0	1	1	0
1	1	1	3	1	1	3	3	1	0	1	0	0	0.806074	#NULL!	2	8000	2	0	0	0	1	1	0
1	1	1	3	1	1	3	3	1	0	1	0	0	0.853716	#NULL!	1	2000	2	0	0	0	1	1	0
1	1	1	3	1	1	3	3	1	0	1	1	0	0.100198	#NULL!	2	98	2	0	0	0	3	1	0
1	1	1	3	1	1	3	3	1	0	1	1	0	0.245933	1	2	30000	2	1	0	1	1	1	0
1	1	1	3	1	1	3	3	2	0	0	0	0	0.0661435	#NULL!	2	500	2	0	1	0	2	0	0
1	1	1	3	1	1	3	3	2	0	0	0	0	0.100198	1	1	3500	2	0	1	1	2	1	0
1	1	1	3	1	1	3	3	2	0	0	0	0	0.148988	1	1	2500	2	1	1	0	1	0	1
1	1	1	3	1	1	3	3	2	0	1	0	0	0.05949	2	2	6000	4	0	1	0	2	1	0
1	1	1	3	1	1	3	3	2	0	1	0	0	0.0661435	2	2	5000	2	0	1	0	2	1	0
1	1	1	3	1	1	3	3	2	0	1	0	0	0.0952125	1	2	1000	2	0	1	0	2	1	1
1	1	1	3	1	1	3	3	2	0	1	0	0	0.206418	2	2	5000	2	1	1	0	2	1	0
1	1	1	3	1	1	3	3	2	0	1	0	0	0.225562	2	2	15000	2	0	1	0	1	1	0
1	1	1	3	1	1	3	3	2	0	1	0	0	0.35174	1	2	1000	2	0	1	0	1	1	0
1	1	1	3	1	1	3	3	2	0	1	0	0	0.58664	1	2	1000	2	0	1	0	1	1	0
1	1	1	3	1	1	3	3	2	0	1	0	0	0.627093	1	98	4000	2	0	1	0	1	1	0
1	1	1	3	1	1	3	3	2	0	1	0	0	0.678307	#NULL!	2	98	2	1	1	0	1	0	0
1	1	1	3	1	1	3	3	2	0	1	0	0	0.702476	1	2	600	2	0	1	0	1	1	0
1	1	1	3	1	1	3	3	2	0	1	0	0	0.71416	1	2	5000	2	0	1	0	1	1	0
1	1	1	3	1	1	3	3	2	0	1	0	0	0.747505	1	2	10000	2	1	1	0	1	1	0
1	1	1	3	1	1	3	3	2	0	1	1	0	0.122518	1	2	6000	4	0	1	1	2	0	0
1	1	1	3	1	1	3	3	2	0	1	1	0	0.245933	1	2	3000	2	0	1	0	1	1	0
1	1	1	3	1	1	3	3	2	0	1	1	0	0.446335	1	2	500	2	0	1	0	1	1	0
1	1	1	3	1	1	3	3	3	0	1	0	0	0.640221	2	2	13000	3	1	1	1	2	0	1
1	1	1	3	1	1	3	3	3	0	1	0	0	0.860639	1	2	4500	2	1	1	#NULL!	1	1	0
1	1	1	3	1	1	3	4	0	0	0	0	0	0.3264	2	2	10000	2	0	0	0	1	1	1
1	1	1	3	1	1	3	4	0	0	0	1	0	0.0627345	1	2	3000	2	0	0	0	2	0	1
1	1	1	3	1	1	3	4	0	1	0	0	0	0.0408351	1	2	1500	4	0	0	#NULL!	3	1	0
1	1	1	3	1	1	3	4	0	1	0	0	0	0.0661435	1	1	12000	2	1	0	#NULL!	2	1	0
1	1	1	3	1	1	3	4	0	1	0	0	0	0.116566	1	2	5000	3	0	0	0	2	1	0
1	1	1	3	1	1	3	4	0	1	0	0	0	0.197307	1	2	5000	2	0	0	#NULL!	2	1	0
1	1	1	3	1	1	3	4	0	1	0	0	0	0.600284	1	2	2000	2	0	0	0	1	1	0
1	1	1	3	1	1	3	4	0	1	0	1	0	0.141958	1	2	98	2	0	0	0	2	1	0
1	1	1	3	1	1	3	4	0	1	1	1	0	0.0734829	2	2	8000	2	1	0	0	2	1	0
1	1	1	3	1	1	3	4	1	0	0	0	0	0.135207	1	2	4000	2	1	0	0	1	1	0
1	1	1	3	1	1	3	4	1	0	0	0	0	0.156302	1	98	500	2	0	0	0	1	1	0
1	1	1	3	1	1	3	4	1	0	0	0	0	0.235595	1	2	98	2	0	0	#NULL!	1	1	0
1	1	1	3	1	1	3	4	1	0	0	0	0	0.267507	1	2	200	2	0	0	0	1	1	0
1	1	1	3	1	1	3	4	1	0	0	0	0	0.600284	1	2	4000	2	0	0	0	2	1	0
1	1	1	3	1	1	3	4	1	0	0	1	0	0.0952125	1	2	250	2	0	0	0	2	1	0
1	1	1	3	1	1	3	4	1	0	0	1	0	0.156302	1	2	98	2	0	0	0	2	1	0
1	1	1	3	1	1	3	4	1	0	0	1	0	0.206418	#NULL!	2	7250	2	0	0	#NULL!	3	0	0
1	1	1	3	1	1	3	4	1	0	0	1	0	0.267507	1	2	3000	2	0	0	0	2	0	0
1	1	1	3	1	1	3	4	1	0	1	0	0	0.0661435	#NULL!	2	6500	2	0	0	0	2	1	1
1	1	1	3	1	1	3	4	1	0	1	0	0	0.100198	2	2	7000	4	0	0	0	2	1	0
1	1	1	3	1	1	3	4	1	0	1	0	0	0.122518	2	2	98	2	0	0	1	2	1	0
1	1	1	3	1	1	3	4	1	0	1	0	0	0.171805	2	1	8000	2	1	0	0	2	1	0
1	1	1	3	1	1	3	4	1	0	1	0	0	0.215836	#NULL!	2	3000	2	1	0	0	1	1	0
1	1	1	3	1	1	3	4	1	0	1	0	0	0.215836	#NULL!	2	1000	2	0	0	1	2	1	1
1	1	1	3	1	1	3	4	1	0	1	0	0	0.302034	1	98	3000	2	1	0	1	1	1	0
1	1	1	3	1	1	3	4	1	0	1	0	0	0.302034	1	2	3000	2	0	0	0	1	1	0
1	1	1	3	1	1	3	4	1	0	1	0	0	0.377944	2	2	3000	2	0	0	0	2	1	0
1	1	1	3	1	1	3	4	1	0	1	0	0	0.46035	1	2	200	2	0	0	0	1	1	0
1	1	1	3	1	1	3	4	1	0	1	0	0	0.474429	1	2	5000	2	0	0	0	1	1	0
1	1	1	3	1	1	3	4	1	0	1	0	0	0.665843	1	2	6000	2	0	0	0	2	1	0
1	1	1	3	1	1	3	4	1	0	1	0	0	0.665843	1	2	2000	4	1	0	0	1	1	0
1	1	1	3	1	1	3	4	1	0	1	1	0	0.0455031	1	2	1500	2	1	0	1	2	1	1
1	1	1	3	1	1	3	4	1	0	1	1	0	0.0697239	1	2	1000	2	0	0	0	2	0	0
1	1	1	3	1	1	3	4	1	0	1	1	0	0.0904505	1	2	6000	2	1	0	0	2	1	0
1	1	1	3	1	1	3	4	1	1	1	0	0	0.225562	1	2	2000	2	1	0	1	2	1	0
1	1	1	3	1	1	3	4	1	1	1	0	0	0.488548	1	2	7000	2	0	0	0	1	1	0
1	1	1	3	1	1	3	4	1	1	1	0	0	0.488548	2	2	6000	2	1	0	0	2	1	0
1	1	1	3	1	1	3	4	1	1	1	1	0	0.0952125	1	2	1000	2	1	0	0	2	1	0
1	1	1	3	1	1	3	4	1	1	1	1	0	0.245933	2	2	6000	2	0	0	0	1	1	0
1	1	1	3	1	1	3	4	2	0	0	0	0	0.105413	1	2	98	2	0	1	0	2	1	0
1	1	1	3	1	1	3	4	2	0	0	0	0	0.364742	1	2	8000	4	0	1	0	3	1	0
1	1	1	3	1	1	3	4	2	0	0	0	0	0.432404	1	2	3000	2	0	1	0	2	1	0
1	1	1	3	1	1	3	4	2	0	1	0	0	0.0627345	1	1	1500	2	1	1	0	2	1	0
1	1	1	3	1	1	3	4	2	0	1	0	0	0.0697239	1	2	6000	2	0	1	1	2	1	0
1	1	1	3	1	1	3	4	2	0	1	0	0	0.171805	1	2	3000	2	0	1	0	2	1	0
1	1	1	3	1	1	3	4	2	0	1	0	0	0.197307	1	2	2000	2	0	1	0	2	1	0
1	1	1	3	1	1	3	4	2	0	1	0	0	0.197307	1	2	6000	2	0	1	1	1	1	0
1	1	1	3	1	1	3	4	2	0	1	0	0	0.197307	1	2	20000	2	0	1	1	1	1	0
1	1	1	3	1	1	3	4	2	0	1	0	0	0.35174	2	1	8000	4	1	1	0	3	1	0
1	1	1	3	1	1	3	4	2	0	1	0	0	0.502686	1	1	2000	2	1	1	0	1	0	0
1	1	1	3	1	1	3	4	2	0	1	0	0	0.502686	2	2	3500	2	0	1	0	1	1	0
1	1	1	3	1	1	3	4	2	0	1	0	0	0.640221	1	2	6500	2	0	1	0	2	1	0
1	1	1	3	1	1	3	4	2	0	1	0	0	0.678307	1	98	98	2	1	1	0	1	1	0
1	1	1	3	1	1	3	4	2	0	1	0	0	0.678307	1	2	15000	2	0	1	0	1	1	0
1	1	1	3	1	1	3	4	2	0	1	0	0	0.736682	1	2	5000	2	0	1	0	1	0	0
1	1	1	3	1	1	3	4	2	0	1	0	0	0.806074	1	2	98	2	0	1	0	1	0	0
1	1	1	3	1	1	3	4	2	0	1	0	0	0.806074	1	2	6000	2	0	1	0	1	1	0
1	1	1	3	1	1	3	4	2	0	1	1	0	0.105413	1	2	8000	3	0	1	0	2	1	0
1	1	1	3	1	1	3	4	2	0	1	1	0	0.206418	1	2	8000	4	0	1	0	3	0	0
1	1	1	3	1	1	3	4	2	1	0	0	0	0.446335	1	2	3000	2	0	1	#NULL!	1	1	0
1	1	1	3	1	1	3	4	3	0	0	0	0	0.860639	1	1	15000	2	1	1	1	1	1	0
1	1	1	3	1	1	3	4	3	0	1	0	0	0.267507	2	2	12500	2	0	1	0	1	1	0
1	1	1	3	1	1	3	4	3	0	1	0	0	0.613775	2	2	1500	2	1	1	0	1	1	0
1	1	1	3	1	1	3	4	3	0	1	0	0	0.627093	#NULL!	2	98	2	1	1	0	2	1	0
1	1	1	3	1	1	3	4	3	0	1	0	0	0.778168	1	2	5000	2	1	1	0	1	1	0
1	1	1	3	1	1	3	4	3	0	1	0	0	0.814763	#NULL!	2	2000	2	0	1	0	1	1	0
1	1	1	3	1	1	3	4	3	0	1	1	0	0.0431088	1	2	8000	2	0	1	0	3	1	0
1	1	1	3	1	1	3	4	3	0	1	1	0	0.640221	2	2	5000	2	1	1	1	1	0	0
1	1	1	3	1	1	3	5	0	1	0	0	0	0.122518	2	1	98	2	0	0	#NULL!	2	1	0
1	1	1	3	1	1	3	5	0	1	0	0	0	0.364742	1	2	500	3	0	0	0	1	1	0
1	1	1	3	1	1	3	5	0	1	1	0	0	0.188502	1	1	6000	3	0	0	0	2	1	0
1	1	1	3	1	1	3	5	1	0	0	1	0	0.572861	1	1	1200	2	1	0	0	1	0	0
1	1	1	3	1	1	3	5	1	1	0	0	0	0.0408351	2	1	8000	4	1	0	#NULL!	3	1	0
1	1	1	3	1	1	3	5	1	1	0	0	0	0.0480237	1	1	98	2	0	0	0	2	1	1
1	1	1	3	1	1	3	5	1	1	0	0	0	0.085904	1	2	1000	4	0	0	#NULL!	2	1	1
1	1	1	3	1	1	3	5	1	1	0	0	0	0.171805	1	1	2000	4	1	0	0	2	1	0
1	1	1	3	1	1	3	5	1	1	0	0	0	0.206418	#NULL!	2	500	2	0	0	#NULL!	2	0	1
1	1	1	3	1	1	3	5	1	1	0	1	0	0.0408351	#NULL!	1	5000	3	0	0	0	2	1	0
1	1	1	3	1	1	3	5	1	1	0	1	0	0.0627345	1	2	12000	2	0	0	#NULL!	3	0	1
1	1	1	3	1	1	3	5	1	1	0	1	0	0.100198	1	2	10000	2	0	0	#NULL!	2	1	0
1	1	1	3	1	1	3	5	1	1	0	1	0	0.256572	#NULL!	2	98	2	0	0	0	1	0	0
1	1	1	3	1	1	3	5	1	1	1	0	0	0.0431088	2	2	20000	2	0	0	0	2	1	0
1	1	1	3	1	1	3	5	1	1	1	0	0	0.0506765	1	2	7000	2	0	0	1	2	1	0
1	1	1	3	1	1	3	5	1	1	1	0	0	0.085904	1	1	12000	2	0	0	1	2	1	1
1	1	1	3	1	1	3	5	1	1	1	0	0	0.110867	2	1	5000	2	0	0	1	3	1	0
1	1	1	3	1	1	3	5	1	1	1	0	0	0.256572	1	2	50000	2	0	0	0	2	1	0
1	1	1	3	1	1	3	5	1	1	1	1	0	0.0661435	1	2	6000	4	0	0	0	3	1	1
1	1	1	3	1	1	3	5	1	1	1	1	0	0.180002	1	2	98	2	0	0	0	2	1	0
1	1	1	3	1	1	3	5	2	0	0	0	0	0.245933	1	2	1000	2	0	1	1	2	0	0
1	1	1	3	1	1	3	5	2	0	0	1	0	0.0904505	#NULL!	2	5000	2	0	1	0	2	0	0
1	1	1	3	1	1	3	5	2	0	1	0	0	0.0386765	2	2	9000	2	0	1	0	2	1	0
1	1	1	3	1	1	3	5	2	0	1	0	0	0.0534676	1	2	2500	4	0	1	1	2	1	1
1	1	1	3	1	1	3	5	2	0	1	0	0	0.05949	1	2	1000	2	0	1	1	2	1	0
1	1	1	3	1	1	3	5	2	0	1	0	0	0.110867	2	2	3000	2	0	1	0	2	0	0
1	1	1	3	1	1	3	5	2	0	1	0	0	0.122518	1	2	50000	4	0	1	0	3	1	0
1	1	1	3	1	1	3	5	2	0	1	0	0	0.12873	1	2	15000	2	1	1	0	1	1	1
1	1	1	3	1	1	3	5	2	0	1	0	0	0.141958	2	2	5000	2	1	1	0	2	1	0
1	1	1	3	1	1	3	5	2	0	1	0	0	0.188502	#NULL!	2	9000	2	0	1	0	2	1	0
1	1	1	3	1	1	3	5	2	0	1	0	0	0.188502	2	2	7000	2	1	1	0	2	1	0
1	1	1	3	1	1	3	5	2	0	1	0	0	0.256572	1	2	1000	2	1	1	0	1	1	0
1	1	1	3	1	1	3	5	2	0	1	0	0	0.39133	2	2	7000	2	0	1	0	1	1	0
1	1	1	3	1	1	3	5	2	0	1	0	0	0.516819	2	2	6000	2	0	1	0	1	1	0
1	1	1	3	1	1	3	5	2	0	1	0	0	0.558968	1	2	11000	2	1	1	0	1	1	0
1	1	1	3	1	1	3	5	2	0	1	0	0	0.627093	2	2	2000	2	0	1	0	1	1	0
1	1	1	3	1	1	3	5	2	0	1	1	0	0.256572	1	2	4000	2	0	1	0	2	1	0
1	1	1	3	1	1	3	5	2	1	0	0	0	0.0952125	1	2	5000	2	0	1	1	1	1	0
1	1	1	3	1	1	3	5	2	1	0	0	0	0.747505	1	1	4000	4	1	1	#NULL!	2	1	0
1	1	1	3	1	1	3	5	2	1	0	1	0	0.502686	#NULL!	2	2000	2	1	1	1	1	1	0
1	1	1	3	1	1	3	5	2	1	1	0	0	0.0774276	#NULL!	1	600	2	1	1	0	3	1	0
1	1	1	3	1	1	3	5	2	1	1	0	0	0.46035	1	2	2800	2	0	1	0	2	1	0
1	1	1	3	1	1	3	5	2	1	1	1	0	0.141958	1	2	7000	2	0	1	0	2	1	0
1	1	1	3	1	1	3	5	2	1	1	1	0	0.215836	1	2	3000	2	1	1	0	2	1	0
1	1	1	3	1	1	3	5	3	0	0	0	0	0.225562	1	2	10000	2	0	1	0	1	0	0
1	1	1	3	1	1	3	5	3	0	0	1	0	0.338954	1	1	4500	2	0	1	#NULL!	1	1	0
1	1	1	3	1	1	3	5	3	0	1	0	0	0.0904505	1	2	8000	3	0	1	0	2	1	0
1	1	1	3	1	1	3	5	3	0	1	0	0	0.180002	1	1	5000	2	1	1	1	2	1	0
1	1	1	3	1	1	3	5	3	0	1	0	0	0.267507	1	1	7000	3	0	1	1	1	1	0
1	1	1	3	1	1	3	5	3	0	1	0	0	0.377944	1	2	3000	2	0	1	0	1	1	0
1	1	1	3	1	1	3	5	3	0	1	0	0	0.377944	2	98	10000	2	0	1	1	2	1	0
1	1	1	3	1	1	3	5	3	0	1	0	0	0.678307	1	2	10000	2	1	1	0	1	0	0
1	1	1	3	1	1	3	5	3	0	1	0	0	0.778168	2	2	7500	2	1	1	1	1	0	0
1	1	1	3	1	1	3	5	3	0	1	0	0	0.823147	1	2	10000	2	0	1	0	1	1	0
1	1	1	3	1	1	3	6	0	1	0	1	0	0.0480237	1	2	10000	4	0	0	#NULL!	3	1	0
1	1	1	3	1	1	3	6	0	1	0	1	0	0.0480237	1	1	5000	2	0	0	0	2	0	0
1	1	1	3	1	1	3	6	0	1	1	0	0	0.0661435	1	2	1000	2	0	0	0	2	1	0
1	1	1	3	1	1	3	6	1	1	0	0	0	0.0366276	1	2	98	2	0	0	#NULL!	3	1	1
1	1	1	3	1	1	3	6	1	1	0	0	0	0.0408351	2	1	20600	2	1	0	#NULL!	3	1	0
1	1	1	3	1	1	3	6	1	1	0	0	0	0.085904	1	2	3000	2	0	0	#NULL!	2	1	0
1	1	1	3	1	1	3	6	1	1	0	0	0	0.110867	2	1	20000	3	0	0	#NULL!	2	1	0
1	1	1	3	1	1	3	6	1	1	0	0	0	0.225562	#NULL!	2	98	2	0	0	0	1	1	0
1	1	1	3	1	1	3	6	1	1	1	0	0	0.0627345	1	2	2000	2	0	0	0	2	1	0
1	1	1	3	1	1	3	6	1	1	1	0	0	0.12873	1	2	4000	2	1	0	0	2	1	0
1	1	1	3	1	1	3	6	2	0	1	0	0	0.0952125	2	2	40000	2	1	1	1	2	1	0
1	1	1	3	1	1	3	6	2	0	1	0	0	0.245933	2	1	10000	2	0	1	1	2	1	0
1	1	1	3	1	1	3	6	2	0	1	1	0	0.0534676	1	1	2000	2	1	1	1	2	1	0
1	1	1	3	1	1	3	6	2	1	0	0	0	0.085904	#NULL!	2	2500	2	0	1	1	2	1	1
1	1	1	3	1	1	3	6	2	1	0	0	0	0.085904	1	2	4000	2	0	1	0	2	1	0
1	1	1	3	1	1	3	6	2	1	0	1	0	0.0480237	1	1	6000	2	1	1	0	3	0	0
1	1	1	3	1	1	3	6	2	1	1	0	0	0.0455031	2	2	9000	3	0	1	0	2	0	0
1	1	1	3	1	1	3	6	2	1	1	0	0	0.0904505	2	2	20000	2	0	1	0	2	1	0
1	1	1	3	1	1	3	6	2	1	1	0	0	0.105413	2	2	19000	2	1	1	0	2	1	0
1	1	1	3	1	1	3	6	2	1	1	0	0	0.110867	1	2	5000	1	0	1	0	2	1	1
1	1	1	3	1	1	3	6	2	1	1	0	0	0.156302	2	1	6500	2	1	1	0	1	1	0
1	1	1	3	1	1	3	6	2	1	1	0	0	0.188502	1	2	2500	2	1	1	0	1	1	0
1	1	1	3	1	1	3	6	2	1	1	0	0	0.747505	1	2	3000	2	0	1	1	1	1	0
1	1	1	3	1	1	3	6	2	1	1	1	0	0.0661435	1	2	7000	3	0	1	0	3	0	0
1	1	1	3	1	1	3	6	2	1	1	1	0	0.0904505	2	2	9000	2	0	1	1	2	1	1
1	1	1	3	1	1	3	6	3	0	0	0	0	0.432404	1	1	4000	2	0	1	1	1	1	0
1	1	1	3	1	1	3	6	3	0	1	0	0	0.05949	2	2	12000	2	1	1	1	2	1	0
1	1	1	3	1	1	3	6	3	0	1	0	0	0.0734829	1	1	4000	4	0	1	0	2	1	0
1	1	1	3	1	1	3	6	3	0	1	0	0	0.0734829	1	2	10000	2	0	1	1	2	1	0
1	1	1	3	1	1	3	6	3	0	1	0	0	0.245933	1	2	3000	2	0	1	0	1	1	0
1	1	1	3	1	1	3	6	3	0	1	0	0	0.41858	1	2	5000	2	0	1	0	1	1	0
1	1	1	3	1	1	3	6	3	0	1	1	0	0.180002	2	2	10000	2	0	1	1	1	1	1
1	1	1	3	1	1	3	6	3	1	0	0	0	0.627093	1	2	4500	2	1	1	1	1	1	0
1	1	1	3	1	1	3	6	3	1	1	0	0	0.197307	1	2	10000	2	0	1	1	2	1	0
1	1	1	3	1	1	3	6	3	1	1	0	0	0.474429	1	1	2500	2	1	1	1	1	0	0
1	1	1	3	1	1	3	6	3	1	1	1	0	0.05949	2	98	15000	4	1	1	1	2	0	1
1	1	1	3	1	1	3	6	3	1	1	1	0	0.148988	2	1	8000	4	1	1	1	3	1	0
1	1	1	3	1	1	3	7	1	1	1	0	0	0.0904505	1	1	15000	2	0	0	0	2	1	0
1	1	1	3	1	1	3	7	2	1	0	0	0	0.171805	#NULL!	2	30000	2	0	1	#NULL!	2	1	1
1	1	1	3	1	1	3	7	2	1	0	1	0	0.0774276	1	2	15000	2	0	1	#NULL!	2	1	0
1	1	1	3	1	1	3	7	2	1	0	1	0	0.135207	1	1	5000	2	0	1	1	2	1	0
1	1	1	3	1	1	3	7	2	1	1	0	0	0.0627345	1	2	10000	2	0	1	0	2	1	0
1	1	1	3	1	1	3	7	2	1	1	0	0	0.0697239	1	2	3000	2	1	1	0	2	1	0
1	1	1	3	1	1	3	7	2	1	1	0	0	0.148988	1	2	15000	4	1	1	1	2	1	0
1	1	1	3	1	1	3	7	2	1	1	0	0	0.35174	1	1	12000	2	0	1	0	1	1	0
1	1	1	3	1	1	3	7	2	1	1	1	0	0.0734829	1	2	35000	2	0	1	0	2	1	0
1	1	1	3	1	1	3	7	2	1	1	1	0	0.100198	1	2	9000	2	1	1	1	2	1	0
1	1	1	3	1	1	3	7	2	1	1	1	0	0.110867	1	98	10000	2	0	1	0	3	1	0
1	1	1	3	1	1	3	7	3	0	1	0	0	0.364742	2	2	1000	2	0	1	0	2	1	0
1	1	1	3	1	1	3	7	3	1	0	0	0	0.245933	2	2	40000	2	0	1	#NULL!	1	1	0
1	1	1	3	1	1	3	7	3	1	0	0	0	0.558968	1	2	13000	2	0	1	#NULL!	1	1	0
1	1	1	3	1	1	3	7	3	1	0	1	0	0.05949	1	2	5000	2	1	1	1	3	0	1
1	1	1	3	1	1	3	7	3	1	0	1	0	0.0661435	2	1	4000	4	0	1	1	3	1	1
1	1	1	3	1	1	3	7	3	1	1	0	0	0.0734829	1	2	12000	4	0	1	0	3	0	0
1	1	1	3	1	1	3	7	3	1	1	0	0	0.404882	1	1	500	2	0	1	0	2	1	0
1	1	1	3	1	1	3	7	3	1	1	1	0	0.0346834	1	2	15000	4	0	1	1	3	0	0
1	1	1	3	1	1	3	7	3	1	1	1	0	0.0661435	2	2	8000	2	0	1	0	3	1	0
1	1	1	3	1	1	3	7	3	1	1	1	0	0.12873	1	2	10000	2	0	1	0	2	0	0
1	1	1	3	1	1	3	8	2	1	0	0	0	0.085904	1	2	7000	2	0	1	#NULL!	2	1	0
1	1	1	3	1	1	3	8	2	1	1	0	0	0.0408351	#NULL!	1	1200	2	0	1	0	2	1	1
1	1	1	3	1	1	3	8	3	1	0	0	0	0.100198	1	2	15000	4	0	1	0	2	1	0
1	1	1	3	1	1	3	8	3	1	0	1	0	0.105413	2	1	15000	2	1	1	1	2	1	0
1	1	1	3	1	1	3	8	3	1	0	1	0	0.502686	1	2	10000	2	0	1	1	1	1	0
1	1	1	3	1	1	3	8	3	1	1	0	0	0.105413	2	2	10000	2	0	1	1	2	1	0
1	1	1	3	1	1	3	8	3	1	1	0	0	0.135207	1	2	15000	2	1	1	0	1	0	0
1	1	1	3	1	1	3	8	3	1	1	0	0	0.206418	1	2	10000	2	0	1	0	2	1	0
1	1	1	3	1	1	3	8	3	1	1	0	0	0.290246	1	2	4000	2	0	1	0	2	0	0
1	1	1	3	1	1	3	8	3	1	1	0	0	0.725564	1	2	13000	2	1	1	0	1	0	0
1	1	1	3	1	1	3	8	3	1	1	1	0	0.05949	1	2	10000	2	0	1	0	2	0	0
1	1	1	3	1	1	3	8	3	1	1	1	0	0.314089	1	2	15000	2	0	1	1	1	1	0
1	1	1	3	1	1	3	9	3	1	1	0	0	0.0386765	2	2	50000	4	0	1	1	2	0	1
1	1	1	3	1	1	3	9	3	1	1	0	0	0.0661435	1	2	12000	2	0	1	0	2	0	0
1	1	1	3	2	0	3	0	0	0	0	0	0	0.338954	2	2	5000	2	1	0	0	1	0	0
1	1	1	3	2	0	3	1	0	0	0	0	0	0.516819	1	2	5000	2	0	0	#NULL!	1	0	0
1	1	1	3	2	0	3	1	0	0	1	0	0	0.46035	#NULL!	2	500	2	0	0	0	2	0	0
1	1	1	3	2	0	3	1	0	0	1	1	0	0.163906	1	2	1000	4	0	0	0	3	0	0
1	1	1	3	2	0	3	1	1	0	0	0	0	0.35174	1	2	600	2	0	0	#NULL!	2	0	0
1	1	1	3	2	0	3	1	1	0	0	0	0	0.778168	1	2	500	2	0	0	0	1	0	0
1	1	1	3	2	0	3	2	0	0	0	0	0	0.502686	1	2	3000	3	0	0	#NULL!	1	0	0
1	1	1	3	2	0	3	2	1	0	1	0	0	0.338954	1	1	1500	2	0	0	0	2	0	0
1	1	1	3	2	0	3	2	1	0	1	0	0	0.364742	1	1	600	2	0	0	0	1	0	0
1	1	1	3	2	0	3	3	0	0	0	1	0	0.0661435	1	2	3000	4	0	0	#NULL!	2	0	0
1	1	1	3	2	0	3	3	0	0	1	0	0	0.488548	2	2	2000	3	1	0	0	1	1	0
1	1	1	3	2	0	3	3	1	0	1	0	0	0.3264	#NULL!	2	98	2	0	0	0	1	0	0
1	1	1	3	2	0	3	3	1	0	1	0	0	0.600284	#NULL!	2	2000	3	0	0	0	1	0	0
1	1	1	3	2	0	3	4	0	1	0	0	0	0.100198	#NULL!	1	200	2	0	0	0	1	0	0
1	1	1	3	2	0	3	4	0	1	1	0	0	0.278734	2	2	98	2	0	0	0	2	0	0
1	1	1	3	2	0	3	4	1	0	0	0	0	0.3264	#NULL!	2	10000	2	0	0	0	2	0	0
1	1	1	3	2	0	3	4	1	0	1	0	0	0.290246	1	2	500	2	0	0	0	2	0	0
1	1	1	3	2	0	3	5	1	1	1	0	0	0.446335	1	2	500	2	0	0	0	1	0	0
1	1	1	3	2	1	2	3	1	0	0	0	0	0.180002	1	2	15000	2	0	0	0	2	1	1
1	1	1	3	2	1	3	0	0	0	0	0	0	0.46035	1	2	3000	2	0	0	0	1	0	0
1	1	1	3	2	1	3	1	0	0	0	0	0	0.627093	1	2	10000	2	1	0	#NULL!	1	1	0
1	1	1	3	2	1	3	1	0	0	0	0	0	0.839017	1	2	500	2	0	0	0	1	1	0
1	1	1	3	2	1	3	1	1	0	0	0	0	0.678307	1	2	2500	2	0	0	#NULL!	1	0	0
1	1	1	3	2	1	3	1	1	0	0	1	0	0.544982	2	2	4000	2	0	0	#NULL!	2	1	1
1	1	1	3	2	1	3	1	1	0	1	0	0	0.41858	2	2	5000	2	1	0	0	2	1	0
1	1	1	3	2	1	3	1	1	0	1	1	0	0.188502	1	2	2000	2	0	0	1	2	0	0
1	1	1	3	2	1	3	2	0	0	0	0	0	0.530925	1	2	5000	3	0	0	#NULL!	2	0	0
1	1	1	3	2	1	3	2	0	0	0	0	0	0.544982	1	2	98	2	0	0	0	2	0	0
1	1	1	3	2	1	3	2	0	0	0	0	0	0.544982	1	2	98	2	1	0	0	2	1	0
1	1	1	3	2	1	3	2	0	0	0	1	0	0.290246	1	1	12000	2	0	0	#NULL!	2	1	0
1	1	1	3	2	1	3	2	0	0	1	0	0	0.215836	1	2	98	2	0	0	0	2	1	0
1	1	1	3	2	1	3	2	0	0	1	0	0	0.256572	1	2	9000	2	0	0	0	1	1	0
1	1	1	3	2	1	3	2	0	0	1	1	0	0.474429	1	2	1800	2	0	0	0	2	0	0
1	1	1	3	2	1	3	2	1	0	0	0	0	0.0904505	#NULL!	1	5000	2	0	0	0	3	0	0
1	1	1	3	2	1	3	2	1	0	0	0	0	0.3264	#NULL!	2	20000	2	0	0	0	1	0	0
1	1	1	3	2	1	3	2	1	0	0	0	0	0.474429	#NULL!	2	6000	1	0	0	0	2	1	0
1	1	1	3	2	1	3	2	1	0	1	0	0	0.404882	1	2	2500	2	0	0	0	2	0	0
1	1	1	3	2	1	3	2	1	0	1	0	0	0.432404	1	2	2500	2	0	0	0	2	0	0
1	1	1	3	2	1	3	2	1	0	1	0	0	0.640221	1	2	500	2	1	0	0	1	1	0
1	1	1	3	2	1	3	2	1	0	1	0	0	0.75803	1	2	3000	2	0	0	0	1	1	0
1	1	1	3	2	1	3	2	2	0	0	0	0	0.75803	#NULL!	2	98	2	0	1	0	1	0	0
1	1	1	3	2	1	3	2	2	0	1	0	0	0.502686	2	2	5000	4	0	1	0	2	1	0
1	1	1	3	2	1	3	3	0	0	0	0	0	0.197307	2	2	5000	3	0	0	#NULL!	2	1	0
1	1	1	3	2	1	3	3	1	0	1	0	0	0.572861	1	2	10000	4	1	0	0	2	1	0
1	1	1	3	2	1	3	3	1	0	1	0	0	0.768252	1	2	1000	2	0	0	0	1	1	0
1	1	1	3	2	1	3	3	1	1	1	0	0	0.853716	1	1	5000	2	1	0	0	1	1	0
1	1	1	3	2	1	3	3	2	0	1	0	0	0.188502	1	98	200	2	0	1	0	1	0	1
1	1	1	3	2	1	3	3	2	0	1	0	0	0.215836	2	2	6000	2	1	1	0	2	1	0
1	1	1	3	2	1	3	3	2	0	1	0	0	0.35174	2	2	20000	2	1	1	1	2	0	1
1	1	1	3	2	1	3	3	2	0	1	0	0	0.558968	#NULL!	2	98	2	0	1	0	1	0	0
1	1	1	3	2	1	3	4	0	1	0	1	0	0.0455031	1	2	2000	2	0	0	#NULL!	2	1	0
1	1	1	3	2	1	3	4	1	1	1	0	0	0.446335	1	2	5000	2	1	0	0	1	0	0
1	1	1	3	2	1	3	4	2	0	1	0	0	0.404882	1	2	15000	2	0	1	0	2	1	0
1	1	1	3	2	1	3	4	2	0	1	0	0	0.544982	#NULL!	2	3000	2	0	1	0	1	1	0
1	1	1	3	2	1	3	4	2	0	1	0	0	0.544982	1	1	800	2	1	1	0	1	0	0
1	1	1	3	2	1	3	4	2	0	1	0	0	0.768252	1	2	3500	2	0	1	0	1	1	0
1	1	1	3	2	1	3	4	2	0	1	0	0	0.860639	1	1	1500	2	0	1	1	1	1	0
1	1	1	3	2	1	3	5	2	0	0	0	0	0.215836	1	2	15000	2	0	1	0	1	1	0
1	1	1	3	2	1	3	5	2	0	0	0	0	0.736682	2	2	20000	2	0	1	1	1	1	0
1	1	1	3	2	1	3	5	2	0	1	0	0	0.215836	1	2	2100	2	1	1	0	1	1	0
1	1	1	3	2	1	3	5	2	0	1	0	0	0.600284	1	2	4000	2	0	1	0	1	0	0
1	1	1	3	2	1	3	6	2	1	1	1	0	0.197307	#NULL!	2	3000	2	0	1	0	2	0	0
1	1	1	3	3	0	3	0	0	0	0	0	0	0.338954	1	2	98	2	0	0	#NULL!	2	0	0
1	1	1	3	3	0	3	0	0	0	0	0	0	0.488548	#NULL!	1	4000	2	0	0	#NULL!	1	0	0
1	1	1	3	3	0	3	0	0	0	0	0	0	0.544982	1	2	500	2	0	0	0	1	0	0
1	1	1	3	3	0	3	0	0	0	0	0	0	0.736682	1	98	500	2	0	0	0	1	0	0
1	1	1	3	3	0	3	0	0	0	1	0	0	0.290246	#NULL!	2	10000	4	0	0	0	2	0	0
1	1	1	3	3	0	3	0	0	0	1	0	0	0.314089	#NULL!	2	3000	2	0	0	0	1	0	0
1	1	1	3	3	0	3	0	0	0	1	0	0	0.35174	#NULL!	2	2250	2	0	0	0	1	0	0
1	1	1	3	3	0	3	0	0	0	1	0	0	0.364742	1	2	500	2	0	0	0	2	0	0
1	1	1	3	3	0	3	0	0	0	1	0	0	0.39133	1	2	1000	2	0	0	0	1	0	0
1	1	1	3	3	0	3	0	0	0	1	0	0	0.41858	1	2	4000	2	0	0	0	1	0	0
1	1	1	3	3	0	3	0	0	0	1	0	0	0.516819	#NULL!	2	3000	2	0	0	0	1	0	0
1	1	1	3	3	0	3	0	0	0	1	0	0	0.613775	#NULL!	2	3000	2	0	0	0	1	0	0
1	1	1	3	3	0	3	0	0	0	1	0	0	0.702476	#NULL!	1	5000	2	0	0	0	1	0	0
1	1	1	3	3	0	3	0	0	0	1	0	0	0.75803	#NULL!	1	98	2	0	0	0	1	0	0
1	1	1	3	3	0	3	0	0	0	1	1	0	0.364742	#NULL!	2	3000	2	0	0	0	1	0	0
1	1	1	3	3	0	3	1	0	0	0	0	0	0.0952125	#NULL!	2	500	2	0	0	0	2	0	0
1	1	1	3	3	0	3	1	0	0	0	0	0	0.197307	1	2	98	2	0	0	0	2	0	0
1	1	1	3	3	0	3	1	0	0	0	0	0	0.278734	1	1	500	2	0	0	0	2	0	0
1	1	1	3	3	0	3	1	0	0	0	0	0	0.39133	#NULL!	2	100	2	0	0	0	2	0	0
1	1	1	3	3	0	3	1	0	0	0	0	0	0.46035	#NULL!	2	4500	2	0	0	0	1	0	0
1	1	1	3	3	0	3	1	0	0	0	0	0	0.474429	2	2	1500	2	0	0	0	2	0	0
1	1	1	3	3	0	3	1	0	0	0	0	0	0.516819	1	2	300	2	0	0	0	2	0	0
1	1	1	3	3	0	3	1	0	0	0	0	0	0.530925	#NULL!	2	10000	2	0	0	0	1	0	0
1	1	1	3	3	0	3	1	0	0	0	0	0	0.544982	1	2	100	2	0	0	0	1	0	0
1	1	1	3	3	0	3	1	0	0	0	0	0	0.558968	#NULL!	2	200	2	0	0	#NULL!	1	0	0
1	1	1	3	3	0	3	1	0	0	0	0	0	0.572861	#NULL!	2	98	2	0	0	0	1	0	0
1	1	1	3	3	0	3	1	0	0	0	0	0	0.600284	1	2	3000	2	0	0	#NULL!	1	0	0
1	1	1	3	3	0	3	1	0	0	0	0	0	0.736682	1	98	98	2	0	0	0	1	0	0
1	1	1	3	3	0	3	1	0	0	0	0	0	0.747505	#NULL!	2	98	2	0	0	#NULL!	1	0	0
1	1	1	3	3	0	3	1	0	0	0	0	0	0.846511	1	2	4500	2	0	0	0	1	0	0
1	1	1	3	3	0	3	1	0	0	0	1	0	0.814763	1	2	98	2	0	0	0	1	0	0
1	1	1	3	3	0	3	1	0	0	1	0	0	0.100198	1	1	3000	2	0	0	0	2	1	0
1	1	1	3	3	0	3	1	0	0	1	0	0	0.180002	1	1	1000	2	0	0	0	1	0	0
1	1	1	3	3	0	3	1	0	0	1	0	0	0.256572	1	2	9000	2	0	0	0	1	0	0
1	1	1	3	3	0	3	1	0	0	1	0	0	0.377944	1	2	800	2	0	0	0	2	0	0
1	1	1	3	3	0	3	1	0	0	1	0	0	0.446335	#NULL!	1	300	2	0	0	0	2	0	0
1	1	1	3	3	0	3	1	0	0	1	0	0	0.530925	#NULL!	2	500	2	0	0	0	1	0	0
1	1	1	3	3	0	3	1	0	0	1	0	0	0.640221	#NULL!	2	7000	2	0	0	0	1	0	0
1	1	1	3	3	0	3	1	0	0	1	0	0	0.640221	#NULL!	2	2000	2	0	0	0	1	0	0
1	1	1	3	3	0	3	1	0	0	1	0	0	0.814763	#NULL!	2	300	2	0	0	0	1	0	0
1	1	1	3	3	0	3	1	0	0	1	1	0	0.530925	#NULL!	2	4000	2	0	0	0	2	0	0
1	1	1	3	3	0	3	1	1	0	0	0	0	0.653143	1	2	98	2	0	0	0	1	0	0
1	1	1	3	3	0	3	1	1	0	0	0	0	0.71416	1	1	250	2	0	0	0	1	0	0
1	1	1	3	3	0	3	1	1	0	0	0	0	0.806074	#NULL!	2	98	2	0	0	0	1	0	0
1	1	1	3	3	0	3	1	1	0	0	0	0	0.806074	#NULL!	2	500	2	0	0	#NULL!	1	0	0
1	1	1	3	3	0	3	1	1	0	0	1	0	0.41858	#NULL!	2	98	2	0	0	0	2	0	0
1	1	1	3	3	0	3	1	1	0	0	1	0	0.58664	1	2	500	2	0	0	0	2	0	0
1	1	1	3	3	0	3	1	1	0	1	0	0	0.105413	#NULL!	2	2000	2	0	0	0	2	0	0
1	1	1	3	3	0	3	1	1	0	1	0	0	0.110867	1	2	99	2	0	0	0	2	0	0
1	1	1	3	3	0	3	1	1	0	1	0	0	0.141958	#NULL!	2	98	2	1	0	0	1	0	0
1	1	1	3	3	0	3	1	1	0	1	0	0	0.180002	#NULL!	2	1000	2	0	0	0	2	0	0
1	1	1	3	3	0	3	1	1	0	1	0	0	0.197307	#NULL!	2	98	2	0	0	0	2	0	0
1	1	1	3	3	0	3	1	1	0	1	0	0	0.197307	1	2	600	2	0	0	0	2	0	0
1	1	1	3	3	0	3	1	1	0	1	0	0	0.206418	2	2	8000	2	0	0	0	2	0	0
1	1	1	3	3	0	3	1	1	0	1	0	0	0.245933	1	2	98	2	0	0	0	1	0	0
1	1	1	3	3	0	3	1	1	0	1	0	0	0.256572	#NULL!	2	98	2	1	0	0	1	0	0
1	1	1	3	3	0	3	1	1	0	1	0	0	0.267507	1	2	500	2	0	0	0	1	0	0
1	1	1	3	3	0	3	1	1	0	1	0	0	0.35174	#NULL!	2	98	2	0	0	0	1	0	0
1	1	1	3	3	0	3	1	1	0	1	0	0	0.364742	#NULL!	2	3000	2	0	0	0	1	0	0
1	1	1	3	3	0	3	1	1	0	1	0	0	0.377944	#NULL!	2	3000	2	0	0	0	1	0	0
1	1	1	3	3	0	3	1	1	0	1	0	0	0.39133	#NULL!	2	1000	2	0	0	0	1	0	0
1	1	1	3	3	0	3	1	1	0	1	0	0	0.432404	1	2	500	2	0	0	0	2	0	0
1	1	1	3	3	0	3	1	1	0	1	0	0	0.446335	#NULL!	98	98	2	0	0	0	1	0	0
1	1	1	3	3	0	3	1	1	0	1	0	0	0.446335	1	2	1000	2	0	0	0	2	0	0
1	1	1	3	3	0	3	1	1	0	1	0	0	0.446335	1	2	500	2	0	0	0	2	0	0
1	1	1	3	3	0	3	1	1	0	1	0	0	0.46035	#NULL!	2	98	2	0	0	0	2	0	0
1	1	1	3	3	0	3	1	1	0	1	0	0	0.46035	1	2	500	2	0	0	0	1	0	0
1	1	1	3	3	0	3	1	1	0	1	0	0	0.530925	#NULL!	2	500	2	0	0	0	2	0	0
1	1	1	3	3	0	3	1	1	0	1	0	0	0.572861	#NULL!	2	3500	2	0	0	0	1	0	0
1	1	1	3	3	0	3	1	1	0	1	0	0	0.613775	#NULL!	2	98	2	1	0	0	1	0	0
1	1	1	3	3	0	3	1	1	0	1	0	0	0.613775	#NULL!	2	4000	2	0	0	0	1	0	0
1	1	1	3	3	0	3	1	1	0	1	0	0	0.640221	1	98	1000	2	0	0	0	1	0	0
1	1	1	3	3	0	3	1	1	0	1	0	0	0.653143	#NULL!	2	98	2	0	0	0	1	0	0
1	1	1	3	3	0	3	1	1	0	1	0	0	0.665843	#NULL!	2	98	2	0	0	0	2	0	0
1	1	1	3	3	0	3	1	1	0	1	0	0	0.665843	#NULL!	2	98	2	0	0	0	1	0	0
1	1	1	3	3	0	3	1	1	0	1	0	0	0.665843	1	2	100	2	0	0	0	1	0	0
1	1	1	3	3	0	3	1	1	0	1	0	0	0.71416	1	2	3000	2	0	0	0	1	0	0
1	1	1	3	3	0	3	1	1	0	1	0	0	0.736682	#NULL!	2	98	2	0	0	0	1	0	0
1	1	1	3	3	0	3	1	1	0	1	0	0	0.736682	#NULL!	2	98	2	0	0	0	1	0	0
1	1	1	3	3	0	3	1	1	0	1	0	0	0.736682	#NULL!	2	3500	2	0	0	0	1	0	0
1	1	1	3	3	0	3	1	1	0	1	0	0	0.736682	1	2	98	2	0	0	0	1	0	0
1	1	1	3	3	0	3	1	1	0	1	1	0	0.432404	1	2	98	2	0	0	0	1	0	0
1	1	1	3	3	0	3	2	0	0	0	0	0	0.0506765	#NULL!	2	98	2	0	0	#NULL!	2	0	0
1	1	1	3	3	0	3	2	0	0	0	0	0	0.0506765	#NULL!	2	600	2	0	0	0	2	0	0
1	1	1	3	3	0	3	2	0	0	0	0	0	0.0627345	#NULL!	2	98	2	0	0	0	2	0	0
1	1	1	3	3	0	3	2	0	0	0	0	0	0.110867	1	2	98	2	0	0	0	2	0	0
1	1	1	3	3	0	3	2	0	0	0	0	0	0.110867	1	2	5000	2	0	0	#NULL!	2	0	0
1	1	1	3	3	0	3	2	0	0	0	0	0	0.122518	#NULL!	2	200	2	0	0	0	1	0	0
1	1	1	3	3	0	3	2	0	0	0	0	0	0.135207	#NULL!	2	500	2	0	0	0	2	0	0
1	1	1	3	3	0	3	2	0	0	0	0	0	0.302034	1	2	3500	2	0	0	#NULL!	1	0	0
1	1	1	3	3	0	3	2	0	0	0	0	0	0.474429	1	2	98	2	0	0	0	1	0	0
1	1	1	3	3	0	3	2	0	0	0	0	0	0.613775	#NULL!	2	98	2	0	0	0	1	0	0
1	1	1	3	3	0	3	2	0	0	0	0	0	0.71416	#NULL!	2	99	2	0	0	#NULL!	1	0	0
1	1	1	3	3	0	3	2	0	0	1	0	0	0.290246	#NULL!	2	2000	2	0	0	0	1	0	0
1	1	1	3	3	0	3	2	0	0	1	0	0	0.502686	#NULL!	98	500	2	0	0	0	2	0	0
1	1	1	3	3	0	3	2	0	0	1	0	0	0.640221	#NULL!	1	1000	2	0	0	0	1	0	0
1	1	1	3	3	0	3	2	0	0	1	0	0	0.640221	1	2	200	2	1	0	0	1	0	0
1	1	1	3	3	0	3	2	0	0	1	0	0	0.75803	1	2	98	2	0	0	0	1	1	0
1	1	1	3	3	0	3	2	1	0	0	0	0	0.364742	1	98	2500	2	0	0	#NULL!	1	0	0
1	1	1	3	3	0	3	2	1	0	0	0	0	0.404882	1	2	4000	2	0	0	0	2	0	0
1	1	1	3	3	0	3	2	1	0	0	0	0	0.446335	#NULL!	2	5000	2	0	0	#NULL!	1	0	0
1	1	1	3	3	0	3	2	1	0	0	0	0	0.530925	#NULL!	2	98	2	0	0	0	1	0	0
1	1	1	3	3	0	3	2	1	0	0	0	0	0.558968	#NULL!	2	3500	2	0	0	0	2	0	0
1	1	1	3	3	0	3	2	1	0	0	0	0	0.725564	#NULL!	2	98	2	0	0	0	2	0	0
1	1	1	3	3	0	3	2	1	0	0	0	0	0.736682	1	2	3250	2	0	0	0	1	0	0
1	1	1	3	3	0	3	2	1	0	0	0	0	0.778168	1	2	98	2	0	0	0	1	0	0
1	1	1	3	3	0	3	2	1	0	0	0	0	0.778168	1	98	300	2	0	0	0	1	0	0
1	1	1	3	3	0	3	2	1	0	0	0	0	0.778168	1	2	500	2	0	0	#NULL!	1	0	0
1	1	1	3	3	0	3	2	1	0	0	0	0	0.839017	1	2	500	2	0	0	0	1	0	0
1	1	1	3	3	0	3	2	1	0	0	1	0	0.171805	#NULL!	2	98	2	0	0	0	3	0	0
1	1	1	3	3	0	3	2	1	0	1	0	0	0.3264	1	2	500	2	0	0	0	2	0	0
1	1	1	3	3	0	3	2	1	0	1	0	0	0.39133	#NULL!	2	98	2	1	0	0	1	0	0
1	1	1	3	3	0	3	2	1	0	1	0	0	0.404882	#NULL!	2	2000	2	0	0	0	1	0	0
1	1	1	3	3	0	3	2	1	0	1	0	0	0.432404	#NULL!	2	98	2	0	0	0	1	0	0
1	1	1	3	3	0	3	2	1	0	1	0	0	0.665843	1	2	98	2	0	0	0	1	0	0
1	1	1	3	3	0	3	2	1	0	1	0	0	0.725564	1	2	3000	2	0	0	0	1	0	0
1	1	1	3	3	0	3	2	1	0	1	0	0	0.736682	1	2	4500	2	0	0	0	1	0	0
1	1	1	3	3	0	3	2	1	0	1	0	0	0.747505	1	2	2500	2	1	0	0	1	0	0
1	1	1	3	3	0	3	2	1	0	1	1	0	0.197307	1	2	3000	2	0	0	0	2	0	0
1	1	1	3	3	0	3	2	1	0	1	1	0	0.516819	1	98	500	2	0	0	0	1	0	0
1	1	1	3	3	0	3	2	2	0	1	0	0	0.653143	1	2	500	2	0	1	1	2	0	0
1	1	1	3	3	0	3	3	0	0	0	0	0	0.0455031	1	2	5000	3	0	0	#NULL!	2	0	0
1	1	1	3	3	0	3	3	0	0	0	0	0	0.0506765	#NULL!	2	5000	2	0	0	0	2	0	0
1	1	1	3	3	0	3	3	0	0	0	0	0	0.0661435	#NULL!	1	200	2	0	0	0	2	0	0
1	1	1	3	3	0	3	3	0	0	0	0	0	0.0734829	1	1	98	2	0	0	0	2	0	0
1	1	1	3	3	0	3	3	0	0	0	0	0	0.122518	#NULL!	1	1000	3	0	0	0	1	0	0
1	1	1	3	3	0	3	3	0	0	0	0	0	0.122518	#NULL!	2	3000	#NULL!	0	0	#NULL!	#NULL!	0	0
1	1	1	3	3	0	3	3	0	0	0	0	0	0.180002	#NULL!	2	200	2	0	0	0	2	0	0
1	1	1	3	3	0	3	3	0	0	0	0	0	0.215836	#NULL!	2	98	2	0	0	0	2	0	0
1	1	1	3	3	0	3	3	0	0	0	0	0	0.39133	1	1	1000	2	0	0	0	1	0	0
1	1	1	3	3	0	3	3	0	0	0	0	0	0.627093	#NULL!	2	2000	2	0	0	#NULL!	1	0	0
1	1	1	3	3	0	3	3	0	0	0	1	0	0.0697239	1	2	300	4	0	0	0	3	0	0
1	1	1	3	3	0	3	3	0	0	0	1	0	0.163906	1	2	98	2	0	0	0	1	0	0
1	1	1	3	3	0	3	3	0	0	1	0	0	0.0815655	1	2	1000	2	0	0	0	2	0	0
1	1	1	3	3	0	3	3	0	0	1	0	0	0.0952125	2	2	98	3	0	0	0	2	0	0
1	1	1	3	3	0	3	3	0	0	1	0	0	0.768252	#NULL!	2	98	2	1	0	0	1	0	0
1	1	1	3	3	0	3	3	0	1	0	0	0	0.302034	#NULL!	98	200	2	0	0	0	2	0	0
1	1	1	3	3	0	3	3	1	0	0	0	0	0.0534676	1	1	4000	2	0	0	0	3	0	1
1	1	1	3	3	0	3	3	1	0	0	0	0	0.0904505	1	2	2000	2	0	0	#NULL!	2	1	0
1	1	1	3	3	0	3	3	1	0	0	0	0	0.148988	#NULL!	2	1000	2	0	0	#NULL!	1	0	0
1	1	1	3	3	0	3	3	1	0	0	0	0	0.180002	#NULL!	2	3000	2	0	0	#NULL!	2	0	0
1	1	1	3	3	0	3	3	1	0	0	0	0	0.180002	#NULL!	2	99	2	0	0	0	2	0	0
1	1	1	3	3	0	3	3	1	0	0	0	0	0.290246	#NULL!	2	98	4	0	0	0	2	0	0
1	1	1	3	3	0	3	3	1	0	0	0	0	0.640221	#NULL!	2	98	2	0	0	0	1	0	0
1	1	1	3	3	0	3	3	1	0	0	0	0	0.665843	#NULL!	98	500	2	0	0	#NULL!	2	0	0
1	1	1	3	3	0	3	3	1	0	1	0	0	0.235595	#NULL!	2	500	2	0	0	0	2	0	0
1	1	1	3	3	0	3	3	1	0	1	0	0	0.488548	1	2	3500	2	0	0	0	1	0	0
1	1	1	3	3	0	3	3	1	0	1	0	0	0.488548	2	2	98	2	1	0	0	1	0	0
1	1	1	3	3	0	3	3	1	0	1	0	0	0.516819	#NULL!	2	2500	2	0	0	0	1	0	0
1	1	1	3	3	0	3	3	1	0	1	0	0	0.544982	1	2	98	2	0	0	0	2	0	0
1	1	1	3	3	0	3	3	1	0	1	0	0	0.627093	1	2	2000	2	0	0	0	1	0	0
1	1	1	3	3	0	3	3	1	0	1	0	0	0.653143	1	2	500	2	0	0	0	1	0	0
1	1	1	3	3	0	3	3	1	0	1	1	0	0.0661435	1	2	98	2	0	0	0	3	0	0
1	1	1	3	3	0	3	3	1	0	1	1	0	0.110867	#NULL!	2	500	2	0	0	0	2	0	0
1	1	1	3	3	0	3	3	1	0	1	1	0	0.225562	#NULL!	2	98	2	1	0	0	2	0	0
1	1	1	3	3	0	3	3	2	0	1	0	0	0.404882	1	2	3000	2	0	1	0	2	0	0
1	1	1	3	3	0	3	4	0	0	0	0	0	0.235595	1	1	1000	2	0	0	0	1	0	0
1	1	1	3	3	0	3	4	0	0	0	0	0	0.245933	1	2	500	2	0	0	0	1	0	0
1	1	1	3	3	0	3	4	0	0	0	0	0	0.35174	1	98	98	2	0	0	0	1	0	0
1	1	1	3	3	0	3	4	0	0	0	0	0	0.474429	1	98	500	2	0	0	0	1	0	0
1	1	1	3	3	0	3	4	0	1	0	0	0	0.0661435	1	1	5000	2	0	0	#NULL!	2	0	0
1	1	1	3	3	0	3	4	0	1	0	0	0	0.267507	2	2	5000	2	0	0	#NULL!	2	0	0
1	1	1	3	3	0	3	4	0	1	0	0	0	0.640221	1	2	98	2	0	0	0	1	0	0
1	1	1	3	3	0	3	4	0	1	1	0	1	0.0480237	#NULL!	2	3000	2	0	0	0	2	0	0
1	1	1	3	3	0	3	4	1	0	0	0	0	0.110867	#NULL!	2	4500	2	0	0	#NULL!	2	0	0
1	1	1	3	3	0	3	4	1	0	0	0	0	0.364742	1	2	2500	2	0	0	0	1	0	0
1	1	1	3	3	0	3	4	1	0	0	0	0	0.46035	#NULL!	2	3000	2	0	0	0	1	0	0
1	1	1	3	3	0	3	4	1	0	0	0	0	0.58664	1	2	20000	2	0	0	#NULL!	1	0	0
1	1	1	3	3	0	3	4	1	0	0	0	0	0.678307	1	2	98	2	0	0	#NULL!	1	0	0
1	1	1	3	3	0	3	4	1	0	0	0	0	0.778168	#NULL!	2	1750	2	0	0	0	1	0	0
1	1	1	3	3	0	3	4	1	0	0	0	0	0.831231	#NULL!	2	2000	2	0	0	#NULL!	1	0	0
1	1	1	3	3	0	3	4	1	0	0	1	0	0.0734829	#NULL!	2	2500	2	0	0	0	3	0	0
1	1	1	3	3	0	3	4	1	0	0	1	0	0.100198	#NULL!	2	98	2	0	0	0	2	0	0
1	1	1	3	3	0	3	4	1	0	1	0	0	0.0627345	1	2	10000	4	0	0	0	2	0	0
1	1	1	3	3	0	3	4	1	0	1	0	0	0.58664	1	2	98	2	0	0	0	1	0	0
1	1	1	3	3	0	3	4	1	0	1	0	0	0.627093	#NULL!	2	500	2	0	0	0	1	0	0
1	1	1	3	3	0	3	4	1	0	1	0	0	0.814763	1	2	1200	2	0	0	0	1	0	0
1	1	1	3	3	0	3	4	1	0	1	1	0	0.0904505	#NULL!	2	1500	2	0	0	0	2	0	0
1	1	1	3	3	0	3	4	1	0	1	1	0	0.338954	#NULL!	2	3000	2	1	0	0	2	0	0
1	1	1	3	3	0	3	4	1	1	0	0	0	0.163906	#NULL!	2	3000	2	0	0	0	2	0	0
1	1	1	3	3	0	3	4	1	1	0	0	0	0.225562	#NULL!	2	500	2	0	0	0	2	0	0
1	1	1	3	3	0	3	4	1	1	1	0	0	0.0564033	1	1	500	2	0	0	0	2	0	0
1	1	1	3	3	0	3	5	0	1	0	0	0	0.0904505	#NULL!	1	1000	2	0	0	0	2	0	0
1	1	1	3	3	0	3	5	1	0	0	0	0	0.267507	1	1	2000	2	0	0	0	1	0	0
1	1	1	3	3	0	3	5	1	1	0	0	0	0.0408351	#NULL!	2	500	2	0	0	#NULL!	2	0	1
1	1	1	3	3	0	3	5	1	1	1	0	0	0.0815655	#NULL!	2	1200	2	0	0	0	2	0	0
1	1	1	3	3	0	3	5	1	1	1	0	0	0.0904505	1	1	98	2	0	0	0	3	0	0
1	1	1	3	3	0	3	5	2	0	0	0	0	0.141958	1	2	1000	2	0	1	0	1	0	0
1	1	1	3	3	0	3	5	2	0	0	0	0	0.58664	#NULL!	2	98	2	0	1	#NULL!	1	0	0
1	1	1	3	3	0	3	5	2	0	1	0	0	0.3264	1	1	6000	2	0	1	0	1	0	0
1	1	1	3	3	0	3	5	2	0	1	0	0	0.640221	#NULL!	2	2000	2	0	1	0	1	0	0
1	1	1	3	3	0	3	6	2	0	0	1	0	0.0534676	#NULL!	2	2000	2	0	1	#NULL!	2	0	0
1	1	1	3	3	1	1	5	1	1	1	0	0	0.122518	1	2	4000	4	1	0	0	2	1	1
1	1	1	3	3	1	2	5	1	0	0	0	0	0.100198	1	1	5000	2	0	0	0	2	1	0
1	1	1	3	3	1	3	0	0	0	0	0	0	0.0904505	1	2	1000	3	0	0	0	2	0	0
1	1	1	3	3	1	3	0	0	0	1	0	0	0.516819	1	2	4000	2	0	0	0	1	0	0
1	1	1	3	3	1	3	1	0	0	0	0	0	0.35174	#NULL!	2	200	2	0	0	0	1	0	0
1	1	1	3	3	1	3	1	0	0	0	0	0	0.474429	#NULL!	2	98	2	0	0	0	1	0	0
1	1	1	3	3	1	3	1	0	0	0	0	0	0.488548	1	2	2000	2	0	0	0	1	1	0
1	1	1	3	3	1	3	1	0	0	0	0	0	0.58664	1	2	8000	2	0	0	0	1	1	0
1	1	1	3	3	1	3	1	0	0	0	0	0	0.690521	1	1	5000	2	0	0	0	1	0	0
1	1	1	3	3	1	3	1	0	0	0	0	0	0.736682	1	2	3500	2	0	0	0	1	0	0
1	1	1	3	3	1	3	1	0	0	0	0	0	0.747505	#NULL!	2	98	2	0	0	0	1	0	0
1	1	1	3	3	1	3	1	0	0	1	0	0	0.148988	2	2	13000	2	1	0	0	2	1	0
1	1	1	3	3	1	3	1	1	0	0	0	0	0.225562	1	1	500	2	0	0	0	1	0	0
1	1	1	3	3	1	3	1	1	0	0	0	0	0.278734	1	2	500	2	1	0	0	1	1	0
1	1	1	3	3	1	3	1	1	0	0	0	0	0.558968	#NULL!	2	400	2	0	0	0	1	1	0
1	1	1	3	3	1	3	1	1	0	0	0	0	0.627093	1	2	3000	2	0	0	0	1	1	0
1	1	1	3	3	1	3	1	1	0	0	0	0	0.627093	2	2	5000	2	0	0	0	1	1	0
1	1	1	3	3	1	3	1	1	0	0	0	0	0.778168	#NULL!	2	1000	2	0	0	0	1	1	0
1	1	1	3	3	1	3	1	1	0	1	0	0	0.0904505	1	2	1000	1	0	0	0	2	0	0
1	1	1	3	3	1	3	1	1	0	1	0	0	0.180002	1	2	2000	2	0	0	0	2	1	0
1	1	1	3	3	1	3	1	1	0	1	0	0	0.206418	#NULL!	2	3000	2	0	0	0	2	1	0
1	1	1	3	3	1	3	1	1	0	1	0	0	0.446335	1	2	98	2	1	0	0	1	0	0
1	1	1	3	3	1	3	1	1	0	1	0	0	0.46035	#NULL!	98	98	2	0	0	0	1	0	0
1	1	1	3	3	1	3	1	1	0	1	0	0	0.613775	1	2	500	2	0	0	0	1	1	0
1	1	1	3	3	1	3	1	1	0	1	0	0	0.71416	1	2	15000	2	0	0	0	1	0	0
1	1	1	3	3	1	3	2	0	0	0	0	0	0.245933	#NULL!	2	500	2	0	0	#NULL!	2	0	0
1	1	1	3	3	1	3	2	0	0	0	0	0	0.3264	#NULL!	1	500	2	0	0	#NULL!	1	0	0
1	1	1	3	3	1	3	2	0	0	0	0	0	0.432404	1	2	98	3	0	0	0	2	0	0
1	1	1	3	3	1	3	2	0	0	0	0	0	0.488548	1	2	98	2	0	0	0	1	1	0
1	1	1	3	3	1	3	2	0	0	0	0	0	0.736682	1	2	98	2	0	0	#NULL!	1	1	0
1	1	1	3	3	1	3	2	0	0	1	0	0	0.085904	1	1	10000	3	0	0	0	2	1	1
1	1	1	3	3	1	3	2	0	0	1	0	0	0.446335	#NULL!	2	6500	2	0	0	0	2	0	0
1	1	1	3	3	1	3	2	1	0	0	0	0	0.245933	1	2	500	2	0	0	0	1	0	0
1	1	1	3	3	1	3	2	1	0	0	0	0	0.3264	#NULL!	2	4000	3	0	0	#NULL!	1	1	0
1	1	1	3	3	1	3	2	1	0	0	0	0	0.432404	#NULL!	1	100	2	0	0	#NULL!	1	0	0
1	1	1	3	3	1	3	2	1	0	0	0	0	0.46035	#NULL!	2	5000	2	1	0	0	1	1	1
1	1	1	3	3	1	3	2	1	0	0	0	0	0.627093	1	2	5000	2	0	0	0	1	1	0
1	1	1	3	3	1	3	2	1	0	0	0	0	0.702476	1	2	7000	2	0	0	0	1	1	0
1	1	1	3	3	1	3	2	1	0	0	0	0	0.747505	1	2	3000	2	0	0	0	1	1	0
1	1	1	3	3	1	3	2	1	0	1	0	0	0.171805	#NULL!	2	500	2	0	0	0	1	1	0
1	1	1	3	3	1	3	2	1	0	1	0	0	0.278734	#NULL!	2	98	2	0	0	0	1	0	0
1	1	1	3	3	1	3	2	1	0	1	0	0	0.530925	1	2	1500	2	1	0	0	1	1	0
1	1	1	3	3	1	3	2	1	0	1	0	0	0.627093	1	2	98	2	0	0	0	2	0	0
1	1	1	3	3	1	3	2	1	0	1	0	0	0.665843	#NULL!	2	5000	2	0	0	0	1	1	1
1	1	1	3	3	1	3	2	1	0	1	0	0	0.702476	#NULL!	2	99	2	0	0	0	1	0	0
1	1	1	3	3	1	3	2	1	0	1	1	0	0.116566	#NULL!	2	1500	2	0	0	0	2	0	0
1	1	1	3	3	1	3	2	1	0	1	1	0	0.474429	1	2	500	2	1	0	0	2	1	0
1	1	1	3	3	1	3	3	0	0	0	0	0	0.0904505	#NULL!	2	500	3	0	0	0	1	0	0
1	1	1	3	3	1	3	3	0	0	0	0	0	0.197307	1	1	98	2	0	0	0	2	1	0
1	1	1	3	3	1	3	3	0	0	1	0	0	0.100198	1	2	2000	2	0	0	0	2	0	0
1	1	1	3	3	1	3	3	0	1	0	0	0	0.278734	1	98	500	2	0	0	0	2	0	0
1	1	1	3	3	1	3	3	1	0	0	0	0	0.188502	1	2	2000	2	0	0	#NULL!	2	0	0
1	1	1	3	3	1	3	3	1	0	0	0	0	0.245933	1	1	10000	2	0	0	#NULL!	1	1	0
1	1	1	3	3	1	3	3	1	0	0	0	0	0.432404	#NULL!	2	100	2	0	0	0	2	0	0
1	1	1	3	3	1	3	3	1	0	0	0	0	0.806074	1	2	7000	2	0	0	#NULL!	1	0	0
1	1	1	3	3	1	3	3	1	0	0	1	0	0.188502	1	2	1000	2	0	0	0	2	0	0
1	1	1	3	3	1	3	3	1	0	1	0	0	0.0564033	#NULL!	2	3600	2	0	0	0	2	1	0
1	1	1	3	3	1	3	3	1	0	1	0	0	0.0697239	2	2	5000	2	1	0	0	2	1	0
1	1	1	3	3	1	3	3	1	0	1	0	0	0.278734	1	2	100	2	0	0	0	2	0	0
1	1	1	3	3	1	3	3	1	0	1	0	0	0.488548	1	2	1000	2	0	0	0	1	0	0
1	1	1	3	3	1	3	3	1	0	1	0	0	0.613775	1	2	4000	2	0	0	0	1	1	0
1	1	1	3	3	1	3	3	1	0	1	0	0	0.627093	1	2	700	2	0	0	0	1	1	0
1	1	1	3	3	1	3	3	1	0	1	0	0	0.627093	1	2	1500	2	0	0	0	1	1	0
1	1	1	3	3	1	3	3	1	0	1	0	0	0.653143	1	2	3500	2	0	0	0	1	1	0
1	1	1	3	3	1	3	3	1	0	1	0	0	0.678307	1	2	5000	2	0	0	0	1	1	0
1	1	1	3	3	1	3	3	1	0	1	1	0	0.245933	1	2	4000	2	0	0	0	1	0	0
1	1	1	3	3	1	3	3	2	0	0	0	0	0.3264	1	2	1500	2	0	1	0	2	1	0
1	1	1	3	3	1	3	3	2	0	1	1	0	0.778168	1	1	200	2	0	1	0	1	0	0
1	1	1	3	3	1	3	4	0	0	0	0	0	0.267507	1	2	98	2	0	0	#NULL!	1	0	0
1	1	1	3	3	1	3	4	0	1	0	0	0	0.0455031	1	2	500	2	0	0	#NULL!	2	0	0
1	1	1	3	3	1	3	4	1	0	0	0	0	0.116566	#NULL!	1	500	2	1	0	#NULL!	1	0	0
1	1	1	3	3	1	3	4	1	0	0	1	0	0.0697239	#NULL!	2	500	2	0	0	0	2	0	0
1	1	1	3	3	1	3	4	1	0	0	1	0	0.0697239	1	2	4000	2	0	0	0	2	0	0
1	1	1	3	3	1	3	4	1	0	1	0	0	0.141958	1	2	1000	2	0	0	0	2	0	0
1	1	1	3	3	1	3	4	1	0	1	0	0	0.267507	1	2	400	2	0	0	0	2	1	0
1	1	1	3	3	1	3	4	1	0	1	0	0	0.806074	1	2	5000	2	1	0	0	1	1	0
1	1	1	3	3	1	3	4	1	1	0	0	0	0.245933	1	2	500	2	0	0	0	1	0	0
1	1	1	3	3	1	3	4	1	1	0	1	0	0.135207	1	2	1000	2	0	0	0	2	0	0
1	1	1	3	3	1	3	4	1	1	1	0	0	0.0661435	#NULL!	2	500	2	0	0	0	2	0	1
1	1	1	3	3	1	3	4	1	1	1	0	0	0.0661435	1	2	10000	2	0	0	1	2	0	0
1	1	1	3	3	1	3	4	2	0	0	0	0	0.290246	2	2	99	2	1	1	0	1	1	0
1	1	1	3	3	1	3	4	2	0	1	0	0	0.778168	2	2	98	2	0	1	0	1	1	0
1	1	1	3	3	1	3	5	1	0	0	0	0	0.171805	1	2	1500	2	1	0	#NULL!	2	1	0
1	1	1	3	3	1	3	5	1	0	1	0	0	0.148988	1	2	5000	4	0	0	0	2	1	1
1	1	1	3	3	1	3	5	1	0	1	0	0	0.530925	1	2	1000	2	0	0	0	2	1	0
1	1	1	3	3	1	3	5	2	0	1	0	0	0.678307	1	2	98	2	0	1	0	1	1	0
1	1	1	3	3	1	3	5	2	0	1	1	0	0.0774276	2	2	5000	4	1	1	0	2	1	1
1	1	1	3	3	1	3	6	1	1	1	0	0	0.171805	2	2	5000	2	0	0	0	2	1	0
1	1	1	3	3	1	3	6	2	0	1	1	0	0.747505	1	2	500	2	0	1	0	1	0	0
1	1	1	3	3	1	3	6	2	1	0	0	0	0.180002	2	2	6000	4	0	1	1	2	1	0
1	1	1	3	3	1	3	6	2	1	1	0	0	0.338954	1	2	16000	2	0	1	0	2	0	0
1	1	1	3	3	1	3	7	2	1	1	0	0	0.558968	1	2	12000	2	0	1	0	1	0	0
1	1	1	3	3	1	3	7	2	1	1	1	0	0.0697239	1	2	8000	4	0	1	1	2	0	0
1	1	1	4	1	0	3	1	1	0	1	0	0	0.085904	1	2	98	2	0	0	0	1	1	0
1	1	1	4	1	0	3	2	0	0	1	0	0	0.58664	1	1	9000	2	0	0	0	1	0	0
1	1	1	4	1	0	3	4	1	0	1	0	0	0.377944	2	2	8000	2	1	0	0	1	1	0
1	1	1	4	1	0	3	5	2	0	1	0	0	0.678307	1	2	3000	2	1	1	0	1	1	0
1	1	1	4	1	0	3	6	0	1	0	0	0	0.0734829	2	2	98	#NULL!	0	0	#NULL!	#NULL!	1	0
1	1	1	4	1	1	1	1	1	0	1	0	0	0.197307	1	2	30000	2	0	0	0	1	1	1
1	1	1	4	1	1	1	2	1	0	1	1	0	0.0734829	2	98	18000	3	0	0	1	2	1	1
1	1	1	4	1	1	1	3	1	0	1	0	0	0.338954	2	2	2000	2	1	0	0	2	0	1
1	1	1	4	1	1	1	4	1	0	1	1	0	0.0328388	1	2	1000	2	1	0	1	2	1	1
1	1	1	4	1	1	1	4	2	0	1	0	0	0.0386765	1	2	24000	2	0	1	0	2	0	1
1	1	1	4	1	1	1	4	2	0	1	0	0	0.516819	2	2	15000	2	0	1	0	1	1	1
1	1	1	4	1	1	1	5	3	0	1	0	0	0.823147	1	2	7000	2	1	1	0	1	0	0
1	1	1	4	1	1	1	6	1	1	1	0	0	0.0815655	1	2	15000	2	1	0	1	2	1	1
1	1	1	4	1	1	1	7	2	1	1	0	0	0.0366276	1	1	40000	4	0	1	1	3	0	1
1	1	1	4	1	1	1	7	2	1	1	0	0	0.245933	2	2	25000	3	0	1	0	2	1	1
1	1	1	4	1	1	1	7	2	1	1	1	0	0.0386765	1	1	30000	4	0	1	0	3	1	1
1	1	1	4	1	1	1	8	2	1	0	0	0	0.0366276	2	1	30000	4	0	1	#NULL!	3	0	1
1	1	1	4	1	1	1	8	2	1	0	1	0	0.206418	1	2	150000	2	0	1	1	1	1	1
1	1	1	4	1	1	1	8	2	1	1	1	0	0.0534676	1	2	10000	2	1	1	0	2	1	0
1	1	1	4	1	1	1	9	3	1	1	1	0	0.0564033	2	2	24000	2	0	1	1	2	0	1
1	1	1	4	1	1	1	9	3	1	1	1	0	0.105413	2	1	12000	2	1	1	0	2	1	1
1	1	1	4	1	1	2	4	1	0	1	1	0	0.0366276	1	2	98	4	1	0	0	3	1	0
1	1	1	4	1	1	2	4	1	0	1	1	0	0.0815655	1	2	98	1	0	0	1	2	1	0
1	1	1	4	1	1	2	4	2	0	1	0	0	0.100198	2	2	15000	2	0	1	0	2	1	1
1	1	1	4	1	1	2	4	2	0	1	0	0	0.116566	1	2	4000	2	1	1	0	1	1	0
1	1	1	4	1	1	2	6	2	1	0	1	0	0.085904	1	2	3250	2	0	1	0	2	1	0
1	1	1	4	1	1	2	6	2	1	1	0	0	0.085904	2	2	11000	2	1	1	0	2	1	0
1	1	1	4	1	1	3	0	0	0	1	1	0	0.256572	1	2	8000	2	0	0	0	2	1	0
1	1	1	4	1	1	3	0	0	0	1	1	0	0.35174	1	2	7000	2	0	0	0	2	1	0
1	1	1	4	1	1	3	1	0	0	1	0	0	0.235595	1	1	3000	2	0	0	0	2	1	0
1	1	1	4	1	1	3	1	0	0	1	0	0	0.627093	1	2	98	2	0	0	0	1	1	0
1	1	1	4	1	1	3	1	0	0	1	1	0	0.206418	1	2	3000	2	1	0	0	2	1	0
1	1	1	4	1	1	3	1	0	0	1	1	0	0.278734	1	2	5000	4	0	0	0	2	1	0
1	1	1	4	1	1	3	1	1	0	0	0	0	0.530925	2	2	800	2	1	0	0	1	1	0
1	1	1	4	1	1	3	1	1	0	1	0	0	0.05949	1	2	4000	2	0	0	0	2	1	0
1	1	1	4	1	1	3	2	0	0	0	1	0	0.0627345	1	2	5000	2	0	0	#NULL!	2	1	1
1	1	1	4	1	1	3	2	0	0	1	0	0	0.163906	1	2	4000	2	1	0	0	2	1	0
1	1	1	4	1	1	3	2	1	0	0	0	0	0.188502	2	2	20000	2	1	0	0	2	1	1
1	1	1	4	1	1	3	2	1	0	0	0	0	0.256572	2	2	3000	2	0	0	0	1	1	0
1	1	1	4	1	1	3	2	1	0	0	0	0	0.338954	1	2	6000	2	0	0	0	1	1	0
1	1	1	4	1	1	3	2	1	0	0	1	0	0.338954	1	2	500	2	0	0	0	1	1	0
1	1	1	4	1	1	3	2	1	0	1	0	0	0.290246	1	98	98	4	0	0	0	3	1	0
1	1	1	4	1	1	3	2	1	0	1	0	0	0.338954	1	2	98	2	1	0	0	1	1	0
1	1	1	4	1	1	3	2	1	0	1	0	0	0.768252	1	1	5500	2	1	0	0	1	1	1
1	1	1	4	1	1	3	2	1	0	1	0	0	0.778168	1	2	2000	2	0	0	0	1	1	0
1	1	1	4	1	1	3	2	1	0	1	1	0	0.474429	2	2	14000	2	1	0	1	1	1	0
1	1	1	4	1	1	3	2	2	0	1	0	0	0.0346834	1	2	20000	2	0	1	1	2	1	0
1	1	1	4	1	1	3	2	2	0	1	0	0	0.58664	1	2	2500	2	1	1	0	1	1	0
1	1	1	4	1	1	3	3	0	0	0	0	0	0.116566	1	1	2400	2	0	0	#NULL!	1	1	0
1	1	1	4	1	1	3	3	0	0	1	0	0	0.245933	1	2	98	4	1	0	0	2	1	0
1	1	1	4	1	1	3	3	1	0	0	0	0	0.0366276	1	1	15000	4	1	0	#NULL!	3	1	0
1	1	1	4	1	1	3	3	1	0	0	0	0	0.141958	1	2	10000	2	1	0	#NULL!	1	1	0
1	1	1	4	1	1	3	3	1	0	1	0	0	0.0815655	1	2	5000	4	1	0	0	3	1	0
1	1	1	4	1	1	3	3	1	0	1	0	0	0.085904	1	2	1000	2	1	0	1	2	1	0
1	1	1	4	1	1	3	3	1	0	1	0	0	0.148988	1	2	98	2	0	0	0	2	1	0
1	1	1	4	1	1	3	3	1	0	1	0	0	0.35174	1	2	2500	2	0	0	0	1	1	0
1	1	1	4	1	1	3	3	1	0	1	0	0	0.404882	1	2	3000	2	1	0	0	1	1	1
1	1	1	4	1	1	3	3	1	0	1	1	0	0.141958	1	2	4000	2	1	0	0	2	1	0
1	1	1	4	1	1	3	3	2	0	1	0	0	0.530925	1	2	2000	2	0	1	0	1	1	0
1	1	1	4	1	1	3	3	2	0	1	0	0	0.690521	1	2	4000	2	1	1	0	1	1	0
1	1	1	4	1	1	3	3	2	0	1	1	0	0.206418	2	2	4000	2	1	1	0	2	1	0
1	1	1	4	1	1	3	4	0	0	1	0	0	0.100198	1	2	5000	2	0	0	0	2	1	0
1	1	1	4	1	1	3	4	1	0	0	0	0	0.110867	2	2	10000	4	0	0	0	2	1	0
1	1	1	4	1	1	3	4	1	0	0	0	0	0.156302	1	1	5000	2	0	0	0	2	1	0
1	1	1	4	1	1	3	4	1	0	1	0	0	0.0480237	1	1	4500	2	1	0	1	2	1	1
1	1	1	4	1	1	3	4	1	0	1	0	0	0.110867	1	2	12000	2	0	0	0	1	1	0
1	1	1	4	1	1	3	4	1	0	1	0	0	0.215836	2	2	4000	2	1	0	0	2	0	0
1	1	1	4	1	1	3	4	1	0	1	0	0	0.702476	1	2	10000	2	0	0	1	1	1	1
1	1	1	4	1	1	3	4	1	0	1	1	0	0.0697239	1	2	1000	2	0	0	0	2	1	1
1	1	1	4	1	1	3	4	1	1	0	1	0	0.135207	2	2	2250	2	0	0	#NULL!	1	1	0
1	1	1	4	1	1	3	4	1	1	1	0	0	0.39133	1	2	500	2	0	0	0	1	1	0
1	1	1	4	1	1	3	4	2	0	1	0	0	0.245933	1	2	1500	2	0	1	0	2	1	0
1	1	1	4	1	1	3	4	2	0	1	0	0	0.278734	2	1	17000	3	0	1	1	1	1	0
1	1	1	4	1	1	3	4	2	0	1	0	0	0.3264	1	1	98	2	1	1	1	2	1	0
1	1	1	4	1	1	3	4	2	0	1	0	0	0.446335	2	2	5000	2	0	1	0	1	1	0
1	1	1	4	1	1	3	4	2	0	1	1	0	0.0627345	1	2	10000	4	1	1	0	2	1	0
1	1	1	4	1	1	3	4	2	1	1	0	0	0.0328388	2	2	15000	2	1	1	0	3	1	1
1	1	1	4	1	1	3	4	3	0	1	0	0	0.197307	1	2	15000	2	0	1	1	1	1	0
1	1	1	4	1	1	3	4	3	0	1	0	0	0.267507	1	2	1000	2	1	1	0	2	1	0
1	1	1	4	1	1	3	5	0	1	0	1	0	0.05949	1	1	5000	3	0	0	0	2	1	0
1	1	1	4	1	1	3	5	0	1	1	0	0	0.0386765	1	2	4000	4	0	0	0	2	1	0
1	1	1	4	1	1	3	5	1	0	0	0	0	0.141958	1	2	5000	2	0	0	#NULL!	2	1	0
1	1	1	4	1	1	3	5	1	1	0	0	0	0.0263653	1	2	10000	2	0	0	0	2	1	1
1	1	1	4	1	1	3	5	1	1	0	0	0	0.0278567	1	2	15000	4	1	0	#NULL!	2	0	0
1	1	1	4	1	1	3	5	1	1	0	1	0	0.0506765	1	1	500	2	0	0	#NULL!	3	1	1
1	1	1	4	1	1	3	5	1	1	0	1	0	0.0534676	1	1	99	2	0	0	0	2	1	0
1	1	1	4	1	1	3	5	1	1	0	1	0	0.0661435	1	1	2000	2	0	0	#NULL!	2	1	0
1	1	1	4	1	1	3	5	1	1	0	1	0	0.0904505	2	2	2500	2	0	0	0	2	1	1
1	1	1	4	1	1	3	5	1	1	0	1	0	0.215836	2	2	3250	2	0	0	#NULL!	2	1	0
1	1	1	4	1	1	3	5	1	1	1	0	0	0.0431088	1	2	2000	2	1	0	0	2	1	1
1	1	1	4	1	1	3	5	1	1	1	0	0	0.100198	1	2	5000	2	1	0	0	2	1	1
1	1	1	4	1	1	3	5	1	1	1	0	0	0.122518	1	2	10000	2	1	0	0	2	1	0
1	1	1	4	1	1	3	5	1	1	1	0	0	0.215836	1	2	8000	2	0	0	0	1	1	1
1	1	1	4	1	1	3	5	1	1	1	1	0	0.156302	2	2	15000	4	0	0	0	2	1	0
1	1	1	4	1	1	3	5	2	0	1	0	0	0.105413	1	1	5000	2	0	1	1	2	1	0
1	1	1	4	1	1	3	5	2	0	1	1	0	0.05949	2	2	30000	2	0	1	1	1	1	1
1	1	1	4	1	1	3	5	2	1	1	0	0	0.0310892	2	2	17000	2	1	1	0	2	0	1
1	1	1	4	1	1	3	5	2	1	1	0	0	0.58664	2	2	9500	2	0	1	0	1	1	0
1	1	1	4	1	1	3	5	3	0	0	0	0	0.627093	1	2	4000	2	0	1	#NULL!	1	1	0
1	1	1	4	1	1	3	5	3	0	1	0	0	0.404882	1	2	2000	2	0	1	0	2	1	0
1	1	1	4	1	1	3	5	3	0	1	0	0	0.488548	2	98	98	3	0	1	0	2	1	0
1	1	1	4	1	1	3	6	1	1	0	0	0	0.0455031	2	1	30000	2	1	0	#NULL!	2	0	0
1	1	1	4	1	1	3	6	1	1	0	1	0	0.141958	1	2	3000	2	1	0	0	2	1	0
1	1	1	4	1	1	3	6	1	1	1	1	0	0.0366276	1	2	30000	2	1	0	1	2	1	0
1	1	1	4	1	1	3	6	1	1	1	1	0	0.0506765	1	2	5000	2	0	0	0	2	1	1
1	1	1	4	1	1	3	6	2	0	0	0	0	0.0904505	1	2	3000	2	0	1	0	3	1	0
1	1	1	4	1	1	3	6	2	1	1	0	0	0.0408351	1	2	3000	2	0	1	1	2	1	0
1	1	1	4	1	1	3	6	2	1	1	0	0	0.0455031	1	2	98	2	0	1	1	3	1	0
1	1	1	4	1	1	3	6	2	1	1	0	0	0.3264	1	2	4000	2	0	1	0	1	1	0
1	1	1	4	1	1	3	6	2	1	1	0	0	0.41858	1	1	98	4	0	1	0	2	1	0
1	1	1	4	1	1	3	6	3	0	1	0	0	0.110867	2	2	20000	2	0	1	1	2	1	0
1	1	1	4	1	1	3	6	3	0	1	1	0	0.206418	1	2	3000	2	1	1	0	2	1	0
1	1	1	4	1	1	3	6	3	1	1	0	0	0.488548	1	2	15000	2	0	1	0	1	1	0
1	1	1	4	1	1	3	7	1	1	0	0	0	0.0328388	2	2	98	2	0	0	#NULL!	3	0	1
1	1	1	4	1	1	3	7	2	1	0	0	0	0.0408351	1	1	2000	2	0	1	1	2	1	0
1	1	1	4	1	1	3	7	2	1	0	1	0	0.0366276	1	2	40000	4	0	1	0	2	1	0
1	1	1	4	1	1	3	7	2	1	0	1	0	0.0774276	1	2	5000	2	0	1	0	2	1	0
1	1	1	4	1	1	3	7	2	1	1	0	0	0.0249517	1	2	12000	2	0	1	1	2	1	0
1	1	1	4	1	1	3	7	2	1	1	0	0	0.0506765	2	2	5500	2	0	1	0	2	1	0
1	1	1	4	1	1	3	7	3	0	1	1	0	0.0480237	2	2	60000	2	0	1	1	3	0	1
1	1	1	4	1	1	3	7	3	1	0	1	0	0.0346834	1	2	30000	2	1	1	1	3	1	0
1	1	1	4	1	1	3	7	3	1	1	0	0	0.0328388	2	2	10000	2	1	1	0	2	1	1
1	1	1	4	1	1	3	7	3	1	1	0	0	0.148988	2	2	10000	2	0	1	0	2	1	0
1	1	1	4	1	1	3	7	3	1	1	0	0	0.267507	2	2	5000	2	1	1	0	1	1	0
1	1	1	4	1	1	3	7	3	1	1	1	0	0.0534676	1	2	12000	2	1	1	0	2	1	0
1	1	1	4	1	1	3	8	2	1	0	1	0	0.0904505	2	1	20000	3	0	1	1	3	1	0
1	1	1	4	1	1	3	8	3	1	1	0	0	0.188502	2	2	5000	2	0	1	1	2	1	0
1	1	1	4	1	1	3	9	3	1	0	1	0	0.0774276	1	2	20000	2	0	1	1	3	1	0
1	1	1	4	2	1	3	2	0	0	1	0	0	0.665843	2	2	5000	2	0	0	0	1	1	0
1	1	1	4	2	1	3	3	1	0	1	0	0	0.558968	1	2	2400	2	1	0	0	1	1	0
1	1	1	4	2	1	3	3	1	0	1	1	0	0.110867	1	2	30000	2	0	0	0	2	1	0
1	1	1	4	2	1	3	3	2	0	0	0	0	0.278734	1	2	7300	2	0	1	1	1	1	0
1	1	1	4	2	1	3	5	3	0	0	1	0	0.116566	1	1	12000	2	0	1	0	2	1	1
1	1	1	4	2	1	3	6	2	1	1	0	0	0.0534676	2	2	10000	3	0	1	0	3	1	1
1	1	1	4	3	0	3	2	1	0	0	0	0	0.474429	1	2	500	2	0	0	0	1	0	0
1	1	1	4	3	1	1	3	2	0	1	0	0	0.0697239	2	2	20000	4	1	1	#NULL!	2	1	1
1	1	1	4	3	1	1	4	1	0	0	1	0	0.814763	2	1	25000	4	0	0	0	2	1	1
1	1	1	4	3	1	1	5	1	1	0	0	0	0.0366276	1	2	20000	4	1	0	#NULL!	3	1	1
1	1	1	4	3	1	2	4	1	0	1	0	0	0.110867	2	2	3000	2	1	0	0	2	1	0
1	1	1	4	3	1	3	1	0	0	0	0	0	0.0697239	1	2	6000	2	0	0	0	2	1	1
1	1	1	4	3	1	3	2	1	0	0	0	0	0.530925	2	2	5000	2	0	0	0	1	1	0
1	1	1	4	3	1	3	2	1	0	1	0	0	0.085904	1	2	1000	2	0	0	0	2	1	0
1	1	1	4	3	1	3	2	1	0	1	0	0	0.516819	2	2	98	2	0	0	0	2	1	0
1	1	1	4	3	1	3	3	0	0	0	0	0	0.256572	1	2	300	2	0	0	0	1	0	0
1	1	1	4	3	1	3	3	1	0	0	0	0	0.245933	2	2	4000	2	0	0	0	2	1	0
1	1	1	4	3	1	3	3	1	0	1	1	0	0.0346834	1	2	2000	2	0	0	0	2	0	0
1	1	1	4	3	1	3	3	1	0	1	1	0	0.05949	1	1	10000	2	1	0	0	2	1	0
1	1	1	4	3	1	3	4	1	0	0	0	0	0.156302	2	2	10000	3	0	0	#NULL!	2	0	1
1	1	1	4	3	1	3	4	1	0	0	0	0	0.530925	2	2	5000	2	0	0	0	1	1	0
1	1	1	4	3	1	3	4	1	0	1	1	0	0.245933	1	2	1000	2	0	0	0	2	1	0
1	1	1	4	3	1	3	5	0	1	0	0	0	0.0366276	1	2	20000	4	0	0	#NULL!	3	1	0
1	1	1	4	3	1	3	5	1	1	0	0	0	0.105413	1	2	500	2	0	0	0	2	1	0
1	1	1	4	3	1	3	6	2	1	1	1	0	0.0774276	2	2	15000	4	0	1	1	3	1	0
1	1	1	4	3	1	3	9	3	1	1	0	0	0.0366276	1	2	6000	4	0	1	1	2	1	0
1	1	1	5	1	1	3	3	1	0	1	1	0	0.12873	2	2	4000	2	1	0	0	2	1	0
1	1	1	5	2	0	3	2	0	0	0	0	0	0.338954	#NULL!	2	200	2	0	0	0	1	0	0
1	1	1	5	3	1	3	2	0	0	1	1	0	0.235595	#NULL!	2	6000	2	0	0	0	3	0	0
1	1	1	5	3	1	3	2	1	0	1	0	0	0.278734	#NULL!	2	2000	2	0	0	0	1	0	0
1	1	2	1	1	0	3	1	0	0	1	0	0	0.831231	2	2	1500	4	1	0	0	1	0	0
1	1	2	1	1	0	3	1	1	0	1	0	0	0.530925	3	2	2000	2	0	0	0	1	0	0
1	1	2	1	1	0	3	1	1	0	1	0	0	0.725564	2	1	3000	2	0	0	0	1	1	0
1	1	2	1	1	0	3	1	1	0	1	0	0	0.747505	2	2	1500	2	1	0	0	1	0	0
1	1	2	1	1	0	3	2	0	0	0	0	0	0.05949	3	98	6000	2	0	0	#NULL!	2	0	1
1	1	2	1	1	0	3	2	1	0	1	0	0	0.665843	2	2	1000	2	1	0	0	1	0	0
1	1	2	1	1	0	3	2	2	0	0	0	0	0.725564	2	2	2000	2	1	1	#NULL!	1	0	0
1	1	2	1	1	0	3	2	2	0	1	0	0	0.831231	2	2	1000	2	1	1	0	1	0	0
1	1	2	1	1	0	3	2	2	0	1	0	0	0.867285	3	2	450	2	0	1	#NULL!	1	0	0
1	1	2	1	1	0	3	3	1	0	0	0	0	0.0815655	3	2	2000	2	0	0	#NULL!	2	0	0
1	1	2	1	1	0	3	3	3	0	1	0	0	0.867285	2	2	5000	2	1	1	#NULL!	1	0	0
1	1	2	1	1	0	3	4	1	0	1	0	0	0.702476	1	2	2000	2	1	0	0	1	0	0
1	1	2	1	1	0	3	4	1	1	1	0	0	0.474429	2	2	12000	4	0	0	0	1	0	0
1	1	2	1	1	0	3	4	2	0	1	0	0	0.867285	2	2	3000	2	0	1	0	1	0	0
1	1	2	1	1	0	3	5	2	0	0	0	0	0.156302	1	2	98	2	0	1	#NULL!	2	1	0
1	1	2	1	1	0	3	5	2	0	1	0	0	0.377944	3	2	6000	2	0	1	0	1	0	0
1	1	2	1	1	1	2	1	1	0	1	0	0	0.46035	3	2	1000	2	1	0	0	2	1	0
1	1	2	1	1	1	3	1	1	0	1	0	0	0.823147	2	2	2000	2	1	0	0	1	1	0
1	1	2	1	1	1	3	2	0	0	1	0	0	0.141958	3	2	5000	2	0	0	0	1	1	1
1	1	2	1	1	1	3	2	1	0	1	0	0	0.725564	2	2	9000	2	1	0	0	1	0	0
1	1	2	1	1	1	3	2	2	0	0	0	0	0.474429	2	2	10000	2	1	1	#NULL!	1	1	0
1	1	2	1	1	1	3	2	2	0	1	0	0	0.502686	3	2	1000	2	0	1	0	1	1	0
1	1	2	1	1	1	3	2	2	0	1	0	0	0.572861	2	2	9000	2	1	1	0	1	1	0
1	1	2	1	1	1	3	2	2	0	1	0	0	0.725564	2	98	2000	2	1	1	0	1	1	0
1	1	2	1	1	1	3	3	1	0	1	0	0	0.678307	2	2	1500	2	0	0	0	1	1	0
1	1	2	1	1	1	3	3	1	0	1	0	0	0.823147	2	2	4000	3	1	0	0	1	1	0
1	1	2	1	1	1	3	3	2	0	1	0	0	0.831231	2	2	2500	2	1	1	0	1	0	0
1	1	2	1	1	1	3	4	3	0	0	0	0	0.867285	2	2	5000	2	0	1	#NULL!	1	1	0
1	1	2	1	1	1	3	5	1	0	0	0	0	0.0904505	2	98	3000	2	0	0	1	2	1	0
1	1	2	1	1	1	3	5	2	0	0	0	0	0.853716	2	2	1500	2	0	1	0	1	1	0
1	1	2	1	1	1	3	5	3	0	1	0	0	0.46035	2	2	10000	2	0	1	0	1	1	0
1	1	2	1	2	0	3	0	0	0	1	0	0	0.225562	2	2	2000	2	0	0	0	2	0	0
1	1	2	1	2	0	3	0	0	0	1	0	0	0.665843	2	2	8000	2	1	0	0	1	0	0
1	1	2	1	2	1	2	3	2	0	1	0	0	0.245933	3	2	4500	2	1	1	0	1	1	0
1	1	2	1	2	1	3	1	1	0	1	0	0	0.665843	2	2	2600	2	0	0	0	1	1	0
1	1	2	1	2	1	3	1	1	0	1	0	0	0.831231	3	2	98	2	0	0	0	1	0	0
1	1	2	1	2	1	3	2	2	0	1	0	0	0.725564	2	98	3000	2	1	1	0	1	0	0
1	1	2	1	2	1	3	3	2	0	0	0	0	0.530925	3	2	5000	2	1	1	0	1	1	0
1	1	2	1	3	0	3	0	0	0	0	0	0	0.678307	3	2	2000	2	0	0	0	1	0	0
1	1	2	1	3	0	3	1	0	0	0	0	0	0.787778	3	2	500	2	0	0	0	1	0	0
1	1	2	1	3	0	3	1	0	0	1	0	0	0.364742	3	2	3550	2	0	0	0	1	0	0
1	1	2	1	3	0	3	1	1	0	0	0	0	0.814763	3	98	98	2	0	0	0	1	0	0
1	1	2	1	3	0	3	1	1	0	1	0	0	0.814763	2	2	6000	2	0	0	0	1	0	0
1	1	2	1	3	0	3	4	3	0	1	0	0	0.79708	2	2	1500	2	1	1	0	1	0	0
1	1	2	1	3	1	3	1	0	0	0	0	0	0.488548	2	2	98	2	0	0	#NULL!	2	1	0
1	1	2	1	3	1	3	1	0	0	0	0	0	0.725564	2	2	2000	2	0	0	0	1	1	0
1	1	2	1	3	1	3	1	0	0	0	0	0	0.814763	2	2	1500	2	0	0	0	1	1	0
1	1	2	1	3	1	3	2	0	0	0	0	0	0.627093	2	2	6000	2	0	0	#NULL!	2	1	0
1	1	2	1	3	1	3	2	0	0	1	0	0	0.665843	2	2	3000	2	0	0	0	1	0	0
1	1	2	1	3	1	3	2	0	0	1	0	0	0.747505	2	2	13000	2	0	0	0	1	1	0
1	1	2	1	3	1	3	2	1	0	0	0	0	0.640221	2	2	10000	2	0	0	#NULL!	1	1	0
1	1	2	1	3	1	3	3	0	0	1	0	0	0.302034	3	1	2000	2	0	0	0	1	0	0
1	1	2	1	3	1	3	3	1	0	0	0	0	0.778168	2	2	15000	2	0	0	0	1	1	0
1	1	2	1	3	1	3	3	2	0	0	0	0	0.640221	3	2	3000	2	0	1	#NULL!	1	0	0
1	1	2	2	1	0	2	2	1	0	1	0	0	0.46035	2	2	4200	2	1	0	0	1	1	0
1	1	2	2	1	0	3	0	0	0	0	0	0	0.0697239	2	2	98	#NULL!	0	0	#NULL!	#NULL!	0	0
1	1	2	2	1	0	3	0	0	0	0	0	0	0.690521	2	1	5000	2	1	0	0	2	0	0
1	1	2	2	1	0	3	0	0	0	1	0	0	0.235595	2	2	98	2	0	0	0	1	1	0
1	1	2	2	1	0	3	0	0	0	1	0	0	0.35174	2	2	10000	2	0	0	0	1	0	0
1	1	2	2	1	0	3	0	0	0	1	0	0	0.502686	2	2	98	2	0	0	0	1	1	0
1	1	2	2	1	0	3	1	0	0	0	0	0	0.110867	2	2	10000	#NULL!	0	0	#NULL!	#NULL!	1	0
1	1	2	2	1	0	3	1	0	0	0	0	0	0.35174	2	2	2000	2	1	0	0	1	1	0
1	1	2	2	1	0	3	1	0	0	0	0	0	0.627093	2	2	4500	2	0	0	0	1	0	0
1	1	2	2	1	0	3	1	0	0	1	0	0	0.627093	2	2	2000	2	1	0	0	1	0	0
1	1	2	2	1	0	3	1	1	0	1	0	0	0.0952125	3	2	1000	2	0	0	0	2	0	1
1	1	2	2	1	0	3	1	1	0	1	0	0	0.516819	2	2	4000	2	0	0	0	1	0	0
1	1	2	2	1	0	3	1	1	0	1	0	0	0.71416	2	98	3000	2	0	0	0	1	0	0
1	1	2	2	1	0	3	2	0	0	0	0	0	0.46035	2	2	6000	2	0	0	0	1	0	0
1	1	2	2	1	0	3	2	0	0	0	0	0	0.75803	2	98	2000	2	1	0	0	1	1	0
1	1	2	2	1	0	3	2	0	0	1	0	0	0.502686	2	2	98	2	0	0	0	1	0	0
1	1	2	2	1	0	3	2	0	0	1	0	0	0.516819	2	1	2000	2	1	0	0	1	0	0
1	1	2	2	1	0	3	2	0	0	1	0	0	0.600284	2	2	1000	2	1	0	0	1	0	0
1	1	2	2	1	0	3	2	0	0	1	0	0	0.71416	2	1	10000	2	0	0	0	2	0	0
1	1	2	2	1	0	3	2	1	0	1	0	0	0.600284	2	2	2000	2	0	0	0	2	1	0
1	1	2	2	1	0	3	2	1	0	1	0	0	0.627093	2	1	1200	2	0	0	0	2	0	0
1	1	2	2	1	0	3	2	1	0	1	0	0	0.725564	2	2	98	2	1	0	1	1	1	0
1	1	2	2	1	0	3	2	1	0	1	0	0	0.725564	2	1	500	2	0	0	0	1	0	0
1	1	2	2	1	0	3	2	1	0	1	0	0	0.747505	2	2	1000	2	0	0	0	1	0	0
1	1	2	2	1	0	3	2	2	0	1	0	0	0.516819	3	98	15000	3	0	1	0	1	0	0
1	1	2	2	1	0	3	2	2	0	1	0	0	0.58664	2	2	4000	3	0	1	0	1	0	0
1	1	2	2	1	0	3	3	0	0	0	0	0	0.474429	2	2	2000	2	1	0	0	1	0	0
1	1	2	2	1	0	3	3	0	0	1	0	0	0.35174	2	2	5000	2	0	0	0	1	0	0
1	1	2	2	1	0	3	3	1	0	1	0	0	0.197307	2	2	4000	2	0	0	0	1	0	1
1	1	2	2	1	0	3	3	1	0	1	0	0	0.640221	2	2	2000	2	1	0	0	1	1	0
1	1	2	2	1	0	3	3	2	0	0	0	0	0.653143	2	2	2000	2	1	1	0	1	0	0
1	1	2	2	1	0	3	3	2	0	1	0	0	0.245933	2	98	3000	3	1	1	0	2	1	0
1	1	2	2	1	0	3	3	2	0	1	0	0	0.432404	2	2	98	2	0	1	0	2	0	0
1	1	2	2	1	0	3	3	2	0	1	0	0	0.474429	2	1	4000	2	1	1	0	1	0	0
1	1	2	2	1	0	3	3	3	0	1	0	0	0.58664	2	2	3000	2	0	1	0	1	1	0
1	1	2	2	1	0	3	4	0	1	1	0	0	0.0480237	2	2	8000	4	0	0	0	2	1	0
1	1	2	2	1	0	3	4	0	1	1	0	0	0.235595	2	1	3000	3	0	0	0	2	1	0
1	1	2	2	1	0	3	4	0	1	1	0	0	0.640221	2	98	4500	3	1	0	0	1	0	0
1	1	2	2	1	0	3	4	1	0	0	0	0	0.0952125	2	1	2000	2	0	0	0	1	1	0
1	1	2	2	1	0	3	4	1	0	1	0	0	0.180002	2	1	5000	2	1	0	0	1	0	0
1	1	2	2	1	0	3	4	2	0	0	0	0	0.377944	2	2	5000	2	0	1	0	1	1	0
1	1	2	2	1	0	3	4	2	0	0	0	0	0.41858	2	2	2000	2	0	1	0	2	0	0
1	1	2	2	1	0	3	4	3	0	1	0	0	0.404882	3	2	5000	2	0	1	0	1	0	1
1	1	2	2	1	0	3	5	1	0	1	0	0	0.100198	2	2	3000	2	0	0	0	2	1	0
1	1	2	2	1	0	3	5	1	1	0	0	0	0.235595	2	2	3000	2	0	0	#NULL!	2	1	0
1	1	2	2	1	0	3	5	2	0	1	0	0	0.235595	2	2	98	2	0	1	0	1	0	0
1	1	2	2	1	0	3	5	2	0	1	0	0	0.35174	2	2	1000	2	1	1	0	1	0	0
1	1	2	2	1	0	3	5	2	1	1	0	0	0.225562	2	2	3000	2	0	1	0	1	0	0
1	1	2	2	1	0	3	6	2	0	1	0	0	0.35174	2	2	3500	2	1	1	0	1	0	0
1	1	2	2	1	0	3	6	2	1	0	0	0	0.085904	2	1	4800	#NULL!	1	1	#NULL!	#NULL!	0	0
1	1	2	2	1	0	3	6	2	1	1	0	0	0.206418	2	2	7000	2	1	1	0	1	1	0
1	1	2	2	1	0	3	6	3	0	1	0	0	0.0408351	2	2	4000	2	0	1	0	2	1	0
1	1	2	2	1	0	3	7	1	1	0	0	0	0.488548	2	1	3000	2	0	0	0	1	0	0
1	1	2	2	1	0	3	7	3	1	1	0	0	0.0564033	2	2	1000	2	1	1	0	2	0	0
1	1	2	2	1	1	1	2	0	0	1	0	0	0.148988	2	2	7000	2	1	0	0	1	1	0
1	1	2	2	1	1	1	4	1	0	1	0	0	0.267507	2	2	15000	4	0	0	1	2	0	1
1	1	2	2	1	1	1	4	2	0	0	0	0	0.278734	2	2	10000	3	1	1	1	2	0	1
1	1	2	2	1	1	1	4	2	0	1	0	0	0.085904	2	2	7000	2	1	1	1	1	1	1
1	1	2	2	1	1	1	4	2	0	1	1	0	0.0310892	2	2	1000	2	1	1	1	3	0	1
1	1	2	2	1	1	1	5	2	0	1	0	0	0.197307	2	1	6000	2	0	1	0	2	1	1
1	1	2	2	1	1	1	6	2	1	0	0	0	0.156302	2	2	2000	2	0	1	0	2	1	0
1	1	2	2	1	1	1	7	2	1	1	0	0	0.180002	2	2	8000	2	1	1	0	2	0	1
1	1	2	2	1	1	1	8	2	1	0	0	0	0.46035	2	1	15000	2	0	1	1	1	1	1
1	1	2	2	1	1	1	8	3	1	0	0	0	0.0534676	2	1	15000	4	0	1	1	2	1	1
1	1	2	2	1	1	2	1	0	0	1	0	0	0.171805	2	2	5000	2	0	0	0	2	1	0
1	1	2	2	1	1	2	1	1	0	1	0	0	0.0661435	2	2	10000	2	1	0	0	2	0	1
1	1	2	2	1	1	2	2	0	0	0	0	0	0.432404	2	1	7500	2	0	0	0	1	1	0
1	1	2	2	1	1	2	2	1	0	0	0	0	0.488548	2	1	3000	2	1	0	0	1	1	0
1	1	2	2	1	1	2	2	1	0	1	1	0	0.180002	3	2	2000	2	1	0	0	2	1	0
1	1	2	2	1	1	2	3	1	0	0	0	0	0.171805	2	2	6000	4	0	0	0	2	1	0
1	1	2	2	1	1	2	4	1	0	0	0	0	0.05949	2	2	6000	2	0	0	0	2	0	0
1	1	2	2	1	1	2	4	1	0	1	0	0	0.0952125	3	2	7500	2	0	0	0	2	1	0
1	1	2	2	1	1	2	4	1	0	1	0	0	0.156302	2	2	5000	2	0	0	0	2	0	1
1	1	2	2	1	1	2	5	2	0	1	1	0	0.0952125	2	2	3000	2	0	1	0	2	1	0
1	1	2	2	1	1	2	6	1	1	1	0	0	0.05949	2	1	5000	2	0	0	#NULL!	2	1	0
1	1	2	2	1	1	2	6	3	1	1	0	0	0.302034	2	98	20000	2	0	1	0	1	1	0
1	1	2	2	1	1	2	7	1	1	0	0	0	0.613775	2	1	3000	2	1	0	#NULL!	1	1	0
1	1	2	2	1	1	2	7	1	1	1	0	0	0.3264	3	2	2500	2	1	0	0	1	1	0
1	1	2	2	1	1	3	0	0	0	0	0	0	0.516819	2	2	2000	2	0	0	0	1	1	0
1	1	2	2	1	1	3	0	0	0	0	0	0	0.678307	2	2	98	2	0	0	0	1	1	0
1	1	2	2	1	1	3	0	0	0	1	0	0	0.600284	3	2	2000	2	1	0	0	1	1	1
1	1	2	2	1	1	3	1	0	0	0	0	0	0.0480237	2	1	5000	2	0	0	0	1	1	0
1	1	2	2	1	1	3	1	0	0	0	0	0	0.163906	2	2	2000	2	1	0	0	2	1	0
1	1	2	2	1	1	3	1	0	0	0	0	0	0.488548	2	1	15000	2	1	0	#NULL!	2	1	0
1	1	2	2	1	1	3	1	0	0	0	0	0	0.572861	2	2	5000	2	0	0	0	1	1	0
1	1	2	2	1	1	3	1	0	0	0	0	0	0.653143	2	2	3000	2	0	0	#NULL!	1	1	0
1	1	2	2	1	1	3	1	0	0	1	0	0	0.141958	2	2	98	2	1	0	0	2	1	0
1	1	2	2	1	1	3	1	0	0	1	0	0	0.256572	2	2	4800	2	0	0	0	1	1	1
1	1	2	2	1	1	3	1	0	0	1	0	0	0.314089	2	1	6000	3	0	0	0	1	1	0
1	1	2	2	1	1	3	1	0	0	1	0	0	0.364742	2	2	98	2	0	0	0	1	1	0
1	1	2	2	1	1	3	1	0	0	1	0	0	0.446335	2	2	2500	4	0	0	0	1	0	0
1	1	2	2	1	1	3	1	0	0	1	0	0	0.474429	2	98	4000	2	1	0	0	1	1	0
1	1	2	2	1	1	3	1	0	0	1	0	0	0.600284	3	2	2000	2	0	0	0	1	1	0
1	1	2	2	1	1	3	1	0	0	1	1	0	0.135207	2	2	3000	4	0	0	0	2	1	0
1	1	2	2	1	1	3	1	1	0	0	0	0	0.314089	2	2	1500	2	1	0	0	1	1	0
1	1	2	2	1	1	3	1	1	0	0	0	0	0.41858	2	2	99	2	0	0	0	1	1	0
1	1	2	2	1	1	3	1	1	0	1	0	0	0.41858	2	2	4500	2	1	0	0	2	1	0
1	1	2	2	1	1	3	1	1	0	1	0	0	0.544982	2	2	4000	2	1	0	0	1	1	0
1	1	2	2	1	1	3	1	1	0	1	0	0	0.58664	2	2	2000	3	0	0	0	1	1	0
1	1	2	2	1	1	3	1	1	0	1	0	0	0.690521	2	2	98	2	1	0	0	1	1	0
1	1	2	2	1	1	3	2	0	0	0	0	0	0.627093	2	2	500	2	0	0	0	1	1	0
1	1	2	2	1	1	3	2	0	0	1	0	0	0.12873	2	2	6000	2	0	0	0	1	1	0
1	1	2	2	1	1	3	2	0	0	1	0	0	0.235595	2	2	5000	2	0	0	0	2	0	0
1	1	2	2	1	1	3	2	1	0	0	0	0	0.171805	2	2	6000	2	0	0	0	2	1	0
1	1	2	2	1	1	3	2	1	0	0	0	0	0.225562	2	98	4000	2	0	0	0	2	1	0
1	1	2	2	1	1	3	2	1	0	1	0	0	0.0661435	2	2	2000	2	1	0	0	2	1	1
1	1	2	2	1	1	3	2	1	0	1	0	0	0.267507	2	2	10500	4	1	0	0	2	1	0
1	1	2	2	1	1	3	2	1	0	1	0	0	0.377944	2	2	7000	3	0	0	0	1	1	1
1	1	2	2	1	1	3	2	1	0	1	0	0	0.474429	2	98	4000	2	0	0	0	2	1	0
1	1	2	2	1	1	3	2	1	0	1	0	0	0.544982	2	2	2000	2	1	0	0	2	1	0
1	1	2	2	1	1	3	2	2	0	0	0	0	0.35174	2	1	4500	2	1	1	0	1	1	0
1	1	2	2	1	1	3	2	2	0	1	0	0	0.163906	2	2	98	2	1	1	0	2	0	0
1	1	2	2	1	1	3	2	2	0	1	0	0	0.197307	2	2	7000	2	1	1	0	2	1	0
1	1	2	2	1	1	3	2	2	0	1	0	0	0.544982	2	2	98	2	1	1	0	1	1	0
1	1	2	2	1	1	3	2	2	0	1	0	0	0.806074	2	2	3000	3	1	1	1	2	1	0
1	1	2	2	1	1	3	2	2	0	1	1	0	0.488548	2	2	700	2	1	1	0	2	1	0
1	1	2	2	1	1	3	3	0	0	0	1	0	0.314089	2	2	8000	2	0	0	#NULL!	1	1	0
1	1	2	2	1	1	3	3	0	0	1	0	0	0.256572	2	2	3000	2	0	0	0	2	1	0
1	1	2	2	1	1	3	3	0	0	1	0	0	0.267507	2	98	15000	2	0	0	0	2	1	0
1	1	2	2	1	1	3	3	0	0	1	0	0	0.39133	3	2	3000	2	1	0	0	2	0	0
1	1	2	2	1	1	3	3	1	0	0	0	0	0.0564033	2	2	6000	4	1	0	0	2	1	0
1	1	2	2	1	1	3	3	1	0	0	0	0	0.225562	2	98	2000	2	1	0	0	1	1	0
1	1	2	2	1	1	3	3	1	0	0	0	0	0.235595	2	2	6000	3	0	0	#NULL!	2	1	0
1	1	2	2	1	1	3	3	1	0	0	0	0	0.235595	2	2	25000	3	0	0	0	2	1	0
1	1	2	2	1	1	3	3	1	0	0	0	0	0.377944	2	1	2000	2	0	0	#NULL!	1	1	0
1	1	2	2	1	1	3	3	1	0	1	0	0	0.0815655	2	2	6000	2	0	0	0	2	1	0
1	1	2	2	1	1	3	3	1	0	1	0	0	0.122518	2	1	8000	3	1	0	1	2	1	0
1	1	2	2	1	1	3	3	1	0	1	0	0	0.206418	2	1	4000	2	0	0	1	1	1	0
1	1	2	2	1	1	3	3	1	0	1	0	0	0.278734	1	2	1500	2	0	0	0	2	1	0
1	1	2	2	1	1	3	3	1	0	1	0	0	0.314089	2	1	6000	2	0	0	0	1	1	0
1	1	2	2	1	1	3	3	1	0	1	0	0	0.314089	2	2	7500	2	0	0	0	1	1	0
1	1	2	2	1	1	3	3	1	1	1	0	0	0.180002	2	2	5000	2	0	0	1	2	1	0
1	1	2	2	1	1	3	3	2	0	0	0	0	0.58664	2	2	3000	2	1	1	0	1	1	0
1	1	2	2	1	1	3	3	2	0	1	0	0	0.0480237	2	1	98	2	1	1	0	2	1	0
1	1	2	2	1	1	3	3	2	0	1	0	0	0.0952125	2	2	5000	2	1	1	1	2	1	0
1	1	2	2	1	1	3	3	2	0	1	0	0	0.197307	2	2	98	2	0	1	1	2	1	0
1	1	2	2	1	1	3	3	2	0	1	0	0	0.302034	3	2	98	2	0	1	0	2	1	0
1	1	2	2	1	1	3	3	2	0	1	0	0	0.35174	2	1	3000	4	1	1	0	1	1	0
1	1	2	2	1	1	3	3	2	0	1	0	0	0.46035	2	2	3000	2	1	1	0	1	1	0
1	1	2	2	1	1	3	3	2	0	1	0	0	0.58664	2	2	4000	2	1	1	0	2	1	0
1	1	2	2	1	1	3	3	2	0	1	0	0	0.71416	2	2	5000	2	1	1	0	1	1	0
1	1	2	2	1	1	3	3	3	0	0	0	0	0.290246	2	2	10000	2	0	1	0	1	1	0
1	1	2	2	1	1	3	4	0	1	0	0	0	0.0408351	2	2	7000	2	0	0	#NULL!	2	1	0
1	1	2	2	1	1	3	4	1	0	0	0	0	0.290246	2	2	8000	2	0	0	0	2	1	0
1	1	2	2	1	1	3	4	1	0	0	0	0	0.35174	3	2	3000	2	0	0	0	1	1	1
1	1	2	2	1	1	3	4	1	0	0	0	0	0.404882	2	2	8000	3	0	0	1	2	1	0
1	1	2	2	1	1	3	4	1	0	0	0	0	0.502686	2	2	8400	2	0	0	0	1	1	1
1	1	2	2	1	1	3	4	1	0	0	0	0	0.516819	2	2	15000	2	0	0	#NULL!	1	1	0
1	1	2	2	1	1	3	4	1	0	1	0	0	0.290246	2	2	6000	4	0	0	1	2	1	0
1	1	2	2	1	1	3	4	1	0	1	0	0	0.474429	2	2	1500	2	1	0	0	1	1	0
1	1	2	2	1	1	3	4	1	1	0	0	0	0.135207	3	2	98	2	0	0	1	1	1	0
1	1	2	2	1	1	3	4	2	0	0	0	0	0.787778	2	2	3000	2	0	1	0	1	1	0
1	1	2	2	1	1	3	4	2	0	1	0	0	0.085904	2	1	500	2	0	1	0	1	1	0
1	1	2	2	1	1	3	4	2	0	1	0	0	0.0904505	2	1	2400	2	1	1	0	1	1	0
1	1	2	2	1	1	3	4	2	0	1	0	0	0.338954	2	1	15000	4	0	1	0	2	1	0
1	1	2	2	1	1	3	4	2	0	1	0	0	0.558968	2	2	10000	2	0	1	0	2	1	0
1	1	2	2	1	1	3	4	2	0	1	0	0	0.627093	2	2	1000	2	1	1	0	1	1	0
1	1	2	2	1	1	3	4	2	1	1	0	0	0.235595	2	2	18000	4	0	1	1	3	1	0
1	1	2	2	1	1	3	4	3	0	1	0	0	0.156302	2	1	5000	2	0	1	0	2	1	0
1	1	2	2	1	1	3	4	3	0	1	0	0	0.278734	3	2	1000	2	1	1	0	2	1	0
1	1	2	2	1	1	3	4	3	0	1	0	0	0.46035	2	2	4000	2	0	1	1	2	1	1
1	1	2	2	1	1	3	5	0	1	0	0	0	0.188502	2	2	15000	2	0	0	0	3	1	0
1	1	2	2	1	1	3	5	1	0	1	0	0	0.516819	2	2	3000	3	0	0	0	1	1	0
1	1	2	2	1	1	3	5	1	1	0	0	0	0.122518	2	2	11000	3	0	0	0	1	1	0
1	1	2	2	1	1	3	5	1	1	0	0	0	0.12873	2	2	6000	3	0	0	#NULL!	2	1	0
1	1	2	2	1	1	3	5	1	1	0	0	0	0.235595	2	2	15000	2	0	0	0	1	1	0
1	1	2	2	1	1	3	5	1	1	1	0	0	0.141958	2	2	8000	2	0	0	0	2	0	0
1	1	2	2	1	1	3	5	1	1	1	0	0	0.141958	2	1	15000	4	1	0	0	3	1	1
1	1	2	2	1	1	3	5	1	1	1	0	0	0.41858	2	2	3000	4	1	0	0	2	0	1
1	1	2	2	1	1	3	5	2	0	0	0	0	0.267507	2	2	6000	2	0	1	1	2	1	0
1	1	2	2	1	1	3	5	2	0	1	0	0	0.0455031	2	1	10000	2	1	1	0	2	1	0
1	1	2	2	1	1	3	5	2	0	1	0	0	0.256572	1	2	4000	2	0	1	0	1	0	0
1	1	2	2	1	1	3	5	2	0	1	0	0	0.474429	2	2	1500	2	0	1	0	1	0	0
1	1	2	2	1	1	3	5	2	0	1	0	0	0.502686	2	1	7000	2	0	1	0	2	1	0
1	1	2	2	1	1	3	5	2	1	0	0	0	0.0952125	2	2	6000	2	1	1	0	2	1	0
1	1	2	2	1	1	3	5	2	1	0	0	0	0.235595	2	98	6000	2	1	1	1	2	1	0
1	1	2	2	1	1	3	5	2	1	1	0	0	0.188502	2	2	2500	2	0	1	0	2	1	0
1	1	2	2	1	1	3	5	2	1	1	0	0	0.278734	2	1	2000	2	1	1	1	1	1	0
1	1	2	2	1	1	3	5	2	1	1	1	0	0.197307	2	2	15000	2	0	1	0	2	0	1
1	1	2	2	1	1	3	5	3	0	1	0	0	0.0627345	2	1	22000	1	1	1	0	3	0	0
1	1	2	2	1	1	3	5	3	0	1	0	0	0.105413	2	2	11000	2	0	1	1	2	1	0
1	1	2	2	1	1	3	5	3	0	1	0	0	0.600284	2	2	2000	2	0	1	1	1	1	0
1	1	2	2	1	1	3	6	1	1	1	0	0	0.0952125	2	2	8000	2	0	0	0	2	1	0
1	1	2	2	1	1	3	6	1	1	1	0	0	0.141958	2	2	10800	2	0	0	0	2	1	0
1	1	2	2	1	1	3	6	1	1	1	1	0	0.0328388	2	2	9000	2	0	0	0	2	1	0
1	1	2	2	1	1	3	6	1	1	1	1	0	0.46035	2	2	5000	2	1	0	1	1	1	0
1	1	2	2	1	1	3	6	2	1	0	0	0	0.197307	2	1	6500	4	0	1	1	1	1	0
1	1	2	2	1	1	3	6	2	1	1	0	0	0.0661435	2	2	10000	2	0	1	0	2	0	0
1	1	2	2	1	1	3	6	2	1	1	0	0	0.0904505	2	2	6700	3	1	1	1	1	1	0
1	1	2	2	1	1	3	6	2	1	1	0	0	0.41858	2	1	7000	2	0	1	0	1	1	0
1	1	2	2	1	1	3	6	2	1	1	0	0	0.446335	2	2	5000	2	1	1	0	1	0	0
1	1	2	2	1	1	3	6	3	0	1	0	0	0.235595	1	1	5000	2	1	1	0	2	1	0
[truncated: 20,025 more rows]
